# Supplementary material for: COMPILATION OF CONVERSION COEFFICIENTS FOR THE DOSE TO THE LENS OF THE EYE
Source: Radiat Prot Dosimetry. 2016 Aug 19;174(3):348–70. doi: 10.1093/rpd/ncw194 (PMC5423102; doi:10.1093/rpd/ncw194)
Supplement: Supplementary Data [file 2016-06-14-Compilation-of-Eye-lens-Conversion-Coefficients_submitteddat.zip]

Archive with 42 entries (42 files):
- Electrons_sensitive-cells_right.txt
- Electrons_sensitive-cells-maximum-left_right.txt
- Electrons-complete-lens_left.txt
- Electrons-complete-lens_right.txt
- Electrons-complete-lens-maximum-left_right.txt
- Electrons-maximum-left_right_sensitive-cells_complete-lens.txt
- Photons-CPE_Dose-per-Kerma_sensitive-cells_left.txt
- Photons-CPE_Dose-per-Kerma_sensitive-cells_right.txt
- Photons-CPE_Dose-per-Kerma_sensitive-cells-maximum-left_right.txt
- Photons-CPE_Dose-per-Kerma-complete-lens_left.txt
- Photons-CPE_Dose-per-Kerma-complete-lens_right.txt
- Photons-CPE_Dose-per-Kerma-complete-lens-maximum-left_right.txt
- Photons-CPE_Dose-per-Kerma-maximum-left_right_sensitive-cells_complete-lens.txt
- Photons-CPE_sensitive-cells_left.txt
- Photons-CPE_sensitive-cells_right.txt
- Photons-CPE_sensitive-cells-maximum-left_right.txt
- Photons-CPE-complete-lens_left.txt
- Photons-CPE-complete-lens_right.txt
- Photons-CPE-complete-lens-maximum-left_right.txt
- Photons-CPE-maximum-left_right_sensitive-cells_complete-lens.txt
- Photons-nonCPE_Dose-per-Kerma_sensitive-cells_left.txt
- Photons-nonCPE_Dose-per-Kerma_sensitive-cells_right.txt
- Photons-nonCPE_Dose-per-Kerma_sensitive-cells-maximum-left_right.txt
- Photons-nonCPE_Dose-per-Kerma-complete-lens_left.txt
- Photons-nonCPE_Dose-per-Kerma-complete-lens_right.txt
- Photons-nonCPE_Dose-per-Kerma-complete-lens-maximum-left_right.txt
- Photons-nonCPE_Dose-per-Kerma-maximum-left_right_sensitive-cells_complete-lens.txt
- Photons-nonCPE_sensitive-cells_left.txt
- Photons-nonCPE_sensitive-cells_right.txt
- Photons-nonCPE_sensitive-cells-maximum-left_right.txt
- Photons-nonCPE-complete-lens_left.txt
- Photons-nonCPE-complete-lens_right.txt
- Photons-nonCPE-complete-lens-maximum-left_right.txt
- Photons-nonCPE-maximum-left_right_sensitive-cells_complete-lens.txt
- Positrons_sensitive-cells_left.txt
- Positrons_sensitive-cells_right.txt
- Positrons_sensitive-cells-maximum-left_right.txt
- Positrons-complete-lens_left.txt
- Positrons-complete-lens_right.txt
- Positrons-complete-lens-maximum-left_right.txt
- Positrons-maximum-left_right_sensitive-cells_complete-lens.txt
- Electrons_sensitive-cells_left.txt
