# Supplementary material for: COMPILATION OF CONVERSION COEFFICIENTS FOR THE DOSE TO THE LENS OF THE EYE
Source: Radiat Prot Dosimetry. 2016 Aug 19;174(3):348–70. doi: 10.1093/rpd/ncw194 (PMC5423102; doi:10.1093/rpd/ncw194)
Supplement: Supplementary Data [file 2016-06-14-Compilation-of-Eye-lens-Conversion-Coefficients_submitteddat.zip › Electrons_sensitive-cells_right.txt]

Electrons;   Absorbed dose per fluence
Right eye; sensitive part of the lens
  Energy        000°       u(000°)        015°       u(015°)        030°       u(030°)        045°       u(045°)        060°       u(060°)        075°       u(075°)        090°       u(090°)        ROT        u(ROT )
   MeV       pGy * cm²    pGy * cm²    pGy * cm²    pGy * cm²    pGy * cm²    pGy * cm²    pGy * cm²    pGy * cm²    pGy * cm²    pGy * cm²    pGy * cm²    pGy * cm²    pGy * cm²    pGy * cm²    pGy * cm²    pGy * cm²
   0.01      1.676E-06    2.185E-07    1.648E-06    3.126E-07    1.434E-06    3.004E-07    1.156E-06    2.735E-07    4.053E-07    1.663E-07       n.a.         n.a.         n.a.         n.a.      1.668E-07    5.005E-08
  0.015      2.263E-05    3.416E-06    3.337E-05    5.983E-06    2.337E-05    5.141E-06    1.509E-05    4.232E-06    1.956E-06    1.386E-06       n.a.         n.a.         n.a.         n.a.      2.947E-06    8.840E-07
   0.02      8.150E-05    7.847E-06    7.792E-05    1.079E-05    7.247E-05    1.104E-05    5.130E-05    9.509E-06    2.035E-05    6.241E-06       n.a.         n.a.         n.a.         n.a.      3.396E-05    7.926E-06
   0.03      2.232E-04    1.498E-05    2.105E-04    2.146E-05    1.682E-04    1.980E-05    1.568E-04    1.920E-05    6.411E-05    1.215E-05    3.506E-06    2.550E-06       n.a.         n.a.      7.017E-05    1.232E-05
   0.04      4.162E-04    2.293E-05    3.291E-04    2.854E-05    3.250E-04    3.047E-05    2.717E-04    2.743E-05    1.339E-04    2.017E-05    5.286E-06    3.561E-06       n.a.         n.a.      1.135E-04    1.552E-05
   0.05      6.066E-04    2.973E-05    5.645E-04    4.082E-05    4.762E-04    3.901E-05    4.182E-04    3.689E-05    1.523E-04    2.247E-05    8.314E-06    4.504E-06       n.a.         n.a.      1.725E-04    1.923E-05
   0.06      8.474E-04    3.691E-05    6.987E-04    4.757E-05    7.478E-04    5.174E-05    6.152E-04    4.733E-05    2.303E-04    3.018E-05    9.951E-06    5.058E-06    9.104E-06    5.125E-06    2.832E-04    2.695E-05
   0.08      1.306E-03    4.871E-05    1.162E-03    6.397E-05    9.814E-04    6.273E-05    7.923E-04    5.653E-05    4.043E-04    4.162E-05    3.083E-05    7.852E-06    2.674E-05    9.684E-06    4.596E-04    3.890E-05
   0.1       1.921E-03    6.124E-05    1.785E-03    8.395E-05    1.619E-03    8.353E-05    1.183E-03    7.251E-05    4.595E-04    4.590E-05    6.065E-05    1.453E-05    1.822E-05    7.513E-06    5.857E-04    3.667E-05
   0.15      3.244E-03    8.301E-05    3.202E-03    1.169E-04    2.606E-03    1.093E-04    2.151E-03    1.001E-04    9.677E-04    7.630E-05    1.201E-04    1.999E-05    9.865E-05    2.184E-05    1.198E-03    5.610E-05
   0.2       5.040E-03    1.078E-04    4.605E-03    1.454E-04    4.311E-03    1.545E-04    3.128E-03    1.310E-04    1.499E-03    9.595E-05    2.805E-04    4.106E-05    1.152E-04    2.075E-05    1.773E-03    6.626E-05
   0.3       9.576E-03    1.646E-04    8.859E-03    2.249E-04    7.161E-03    1.958E-04    6.255E-03    2.008E-04    2.615E-03    1.313E-04    5.650E-04    5.221E-05    2.102E-04    2.811E-05    3.197E-03    9.489E-05
   0.4       1.409E-02    2.048E-04    1.365E-02    2.921E-04    1.169E-02    2.726E-04    1.043E-02    2.881E-04    4.707E-03    2.036E-04    7.910E-04    6.104E-05    5.963E-04    5.994E-05    4.826E-03    1.117E-04
   0.5       2.059E-02    2.669E-04    2.010E-02    3.735E-04    1.765E-02    3.610E-04    1.495E-02    3.447E-04    6.666E-03    2.465E-04    1.562E-03    1.183E-04    1.096E-03    9.668E-05    7.777E-03    1.618E-04
   0.6       1.750E-01    1.522E-03    2.267E-01    2.565E-03    3.173E-01    3.213E-03    2.969E-01    3.203E-03    1.177E-02    4.318E-04    2.538E-03    1.678E-04    1.420E-03    1.148E-04    9.442E-02    1.131E-03
   0.7       7.555E+00    1.331E-02    8.463E+00    2.049E-02    9.598E+00    2.284E-02    8.881E+00    2.271E-02    4.876E-01    4.993E-03    4.603E-03    2.776E-04    2.311E-03    1.548E-04    3.077E+00    8.240E-03
   0.8       4.616E+01    1.143E-01    4.661E+01    1.637E-01    4.567E+01    1.643E-01    3.931E+01    1.534E-01    5.744E+00    5.609E-02    2.305E-02    3.212E-03    3.081E-03    6.254E-04    1.537E+01    2.143E-02
    1        2.288E+02    2.836E-01    2.184E+02    3.926E-01    1.894E+02    3.673E-01    1.494E+02    3.281E-01    4.320E+01    1.723E-01    1.871E-01    1.117E-02    8.122E-03    2.140E-03    6.640E+01    4.912E-02
   1.25      3.874E+02    3.846E-01    3.735E+02    5.348E-01    3.294E+02    5.043E-01    2.690E+02    4.600E-01    9.542E+01    2.670E-01    7.379E-01    2.340E-02    1.032E-02    1.694E-03    1.174E+02    6.811E-02
   1.5       4.417E+02    4.108E-01    4.300E+02    5.755E-01    3.942E+02    5.576E-01    3.394E+02    5.263E-01    1.330E+02    3.239E-01    1.524E+00    3.440E-02    1.475E-02    1.992E-03    1.437E+02    7.645E-02
   1.75      4.453E+02    4.043E-01    4.408E+02    5.739E-01    4.168E+02    5.724E-01    3.795E+02    5.636E-01    1.576E+02    3.615E-01    2.445E+00    4.447E-02    2.151E-02    2.382E-03    1.565E+02    8.017E-02
    2        4.299E+02    3.835E-01    4.291E+02    5.512E-01    4.189E+02    5.664E-01    4.007E+02    5.820E-01    1.727E+02    3.842E-01    3.483E+00    5.365E-02    2.717E-02    2.717E-03    1.621E+02    8.140E-02
   2.5       3.873E+02    3.350E-01    3.942E+02    4.919E-01    4.000E+02    5.294E-01    4.087E+02    5.799E-01    1.864E+02    4.014E-01    6.072E+00    7.347E-02    4.494E-02    4.493E-03    1.649E+02    8.131E-02
    3        3.552E+02    2.980E-01    3.647E+02    4.435E-01    3.778E+02    4.892E-01    4.024E+02    5.612E-01    1.951E+02    4.096E-01    8.829E+00    8.905E-02    8.309E-02    6.163E-03    1.641E+02    7.997E-02
   3.5       3.355E+02    2.757E-01    3.464E+02    4.124E-01    3.619E+02    4.598E-01    3.915E+02    5.378E-01    2.067E+02    4.232E-01    1.165E+01    1.025E-01    1.869E-01    1.030E-02    1.637E+02    7.942E-02
    4        3.235E+02    2.620E-01    3.351E+02    3.942E-01    3.530E+02    4.411E-01    3.847E+02    5.214E-01    2.196E+02    4.373E-01    1.527E+01    1.178E-01    7.052E-01    2.279E-02    1.634E+02    7.881E-02
    5        3.111E+02    2.483E-01    3.227E+02    3.746E-01    3.424E+02    4.209E-01    3.784E+02    5.025E-01    2.494E+02    4.688E-01    2.584E+01    1.539E-01    5.047E+00    6.694E-02    1.650E+02    7.917E-02
    6        3.043E+02    2.416E-01    3.162E+02    3.648E-01    3.384E+02    4.139E-01    3.815E+02    4.983E-01    2.823E+02    4.999E-01    4.279E+01    2.022E-01    1.458E+01    1.172E-01    1.681E+02    8.006E-02
    7        3.001E+02    2.369E-01    3.111E+02    3.575E-01    3.340E+02    4.070E-01    3.859E+02    4.994E-01    3.194E+02    5.361E-01    6.775E+01    2.590E-01    2.887E+01    1.699E-01    1.722E+02    8.134E-02
    8        2.972E+02    2.337E-01    3.064E+02    3.508E-01    3.273E+02    3.979E-01    3.885E+02    5.007E-01    3.561E+02    5.702E-01    9.828E+01    3.204E-01    4.434E+01    2.156E-01    1.764E+02    8.276E-02
    10       2.945E+02    2.306E-01    3.004E+02    3.408E-01    3.159E+02    3.804E-01    3.790E+02    4.903E-01    4.204E+02    6.268E-01    1.672E+02    4.344E-01    7.500E+01    2.899E-01    1.843E+02    8.520E-02
    15       2.902E+02    1.161E+00    2.953E+02    1.722E+00    2.975E+02    1.877E+00    3.311E+02    2.362E+00    4.601E+02    2.304E+00    3.045E+02    2.253E+00    1.441E+02    1.550E+00    1.990E+02    1.024E+00
    20       2.908E+02    1.166E+00    2.929E+02    1.694E+00    2.954E+02    1.870E+00    3.110E+02    2.201E+00    4.283E+02    2.146E+00    3.709E+02    2.506E+00    2.194E+02    1.978E+00    2.094E+02    1.047E+00
    30       2.915E+02    1.157E+00    2.958E+02    1.718E+00    2.958E+02    1.850E+00    3.037E+02    2.141E+00    3.705E+02    1.870E+00    3.548E+02    2.458E+00    3.199E+02    2.449E+00    2.328E+02    1.141E+00
    40       2.925E+02    1.164E+00    2.932E+02    1.687E+00    2.957E+02    1.861E+00    3.031E+02    2.121E+00    3.448E+02    1.768E+00    3.369E+02    2.386E+00    3.204E+02    2.552E+00    2.596E+02    1.205E+00
    50       2.902E+02    1.160E+00    2.932E+02    1.710E+00    2.944E+02    1.841E+00    3.044E+02    2.144E+00    3.305E+02    1.702E+00    3.269E+02    2.337E+00    3.215E+02    2.638E+00    2.856E+02    1.256E+00
