# Supplementary material for: COMPILATION OF CONVERSION COEFFICIENTS FOR THE DOSE TO THE LENS OF THE EYE
Source: Radiat Prot Dosimetry. 2016 Aug 19;174(3):348–70. doi: 10.1093/rpd/ncw194 (PMC5423102; doi:10.1093/rpd/ncw194)
Supplement: Supplementary Data [file 2016-06-14-Compilation-of-Eye-lens-Conversion-Coefficients_submitteddat.zip › Electrons-complete-lens_left.txt]

Electrons;   Absorbed dose per fluence
Left eye; complete lens
  Energy        000°       u(000°)        015°       u(015°)        030°       u(030°)        045°       u(045°)        060°       u(060°)        075°       u(075°)        090°       u(090°)        ROT        u(ROT )
   MeV       pGy * cm²    pGy * cm²    pGy * cm²    pGy * cm²    pGy * cm²    pGy * cm²    pGy * cm²    pGy * cm²    pGy * cm²    pGy * cm²    pGy * cm²    pGy * cm²    pGy * cm²    pGy * cm²    pGy * cm²    pGy * cm²
   0.01      6.504E-07    5.677E-08    7.335E-07    8.680E-08    5.141E-07    7.452E-08    4.681E-07    7.355E-08    3.815E-07    6.787E-08    2.912E-07    4.273E-08    1.672E-07    3.174E-08    3.324E-07    2.617E-07
  0.015      1.546E-05    1.198E-06    1.472E-05    1.669E-06    1.367E-05    1.656E-06    1.204E-05    1.591E-06    1.101E-05    1.558E-06    6.714E-06    8.919E-07    3.995E-06    6.934E-07    4.598E-06    1.141E-06
   0.02      5.256E-05    2.644E-06    4.958E-05    3.704E-06    4.292E-05    3.506E-06    4.001E-05    3.475E-06    3.069E-05    3.151E-06    2.006E-05    1.805E-06    1.561E-05    1.648E-06    1.689E-05    2.315E-06
   0.03      1.618E-04    5.407E-06    1.690E-04    7.990E-06    1.523E-04    7.881E-06    1.367E-04    7.649E-06    9.591E-05    6.511E-06    7.958E-05    4.332E-06    4.587E-05    3.374E-06    5.486E-05    4.620E-06
   0.04      3.161E-04    8.445E-06    3.036E-04    1.192E-05    3.066E-04    1.237E-05    2.529E-04    1.128E-05    1.985E-04    1.039E-05    1.554E-04    6.685E-06    8.873E-05    5.177E-06    9.570E-05    6.365E-06
   0.05      4.900E-04    1.132E-05    5.093E-04    1.662E-05    4.759E-04    1.669E-05    3.941E-04    1.554E-05    3.452E-04    1.503E-05    2.360E-04    8.869E-06    1.443E-04    7.020E-06    1.560E-04    8.308E-06
   0.06      6.272E-04    1.353E-05    6.420E-04    1.948E-05    6.125E-04    1.991E-05    5.166E-04    1.881E-05    4.431E-04    1.823E-05    3.054E-04    1.065E-05    1.927E-04    8.558E-06    2.189E-04    1.001E-05
   0.08      1.029E-03    1.851E-05    1.049E-03    2.653E-05    9.823E-04    2.671E-05    8.336E-04    2.509E-05    7.251E-04    2.481E-05    5.148E-04    1.497E-05    3.275E-04    1.185E-05    3.505E-04    1.337E-05
   0.1       1.434E-03    2.247E-05    1.468E-03    3.309E-05    1.344E-03    3.283E-05    1.261E-03    3.254E-05    1.006E-03    2.995E-05    7.439E-04    1.868E-05    4.956E-04    1.562E-05    4.835E-04    1.414E-05
   0.15      2.600E-03    3.187E-05    2.663E-03    4.634E-05    2.484E-03    4.671E-05    2.137E-03    4.335E-05    1.786E-03    4.158E-05    1.368E-03    2.642E-05    9.097E-04    2.219E-05    9.398E-04    2.066E-05
   0.2       3.870E-03    4.020E-05    4.046E-03    6.071E-05    3.763E-03    5.959E-05    3.392E-03    5.808E-05    2.807E-03    5.465E-05    2.176E-03    3.461E-05    1.434E-03    2.906E-05    1.444E-03    2.819E-05
   0.3       7.364E-03    5.966E-05    7.184E-03    8.446E-05    6.859E-03    8.506E-05    6.293E-03    8.412E-05    5.149E-03    7.900E-05    4.068E-03    5.157E-05    2.843E-03    4.464E-05    2.627E-03    3.665E-05
   0.4       1.140E-02    8.023E-05    1.145E-02    1.189E-04    1.081E-02    1.153E-04    1.016E-02    1.171E-04    8.492E-03    1.100E-04    6.676E-03    7.233E-05    4.727E-03    6.330E-05    4.188E-03    4.911E-05
   0.5       1.655E-02    1.037E-04    1.634E-02    1.463E-04    1.558E-02    1.485E-04    1.440E-02    1.464E-04    1.222E-02    1.433E-04    9.687E-03    9.299E-05    6.870E-03    8.203E-05    6.377E-03    6.960E-05
   0.6       4.712E-02    2.853E-04    5.679E-02    4.746E-04    6.979E-02    5.677E-04    6.616E-02    5.741E-04    4.506E-02    4.679E-04    2.340E-02    2.188E-04    1.161E-02    1.339E-04    2.294E-02    2.072E-04
   0.7       1.463E+00    2.393E-03    1.641E+00    3.684E-03    1.876E+00    4.123E-03    1.725E+00    4.083E-03    1.165E+00    3.415E-03    5.487E-01    1.650E-03    1.729E-01    8.921E-04    5.983E-01    1.483E-03
   0.8       1.004E+01    2.198E-02    1.027E+01    3.172E-02    1.037E+01    3.231E-02    9.050E+00    3.035E-02    6.283E+00    2.511E-02    3.276E+00    1.788E-02    1.175E+00    1.045E-02    3.453E+00    4.191E-03
    1        6.946E+01    6.764E-02    6.716E+01    9.475E-02    6.021E+01    9.104E-02    4.859E+01    8.260E-02    3.362E+01    6.849E-02    1.886E+01    5.051E-02    7.801E+00    3.170E-02    2.077E+01    1.201E-02
   1.25      1.921E+02    1.365E-01    1.842E+02    1.897E-01    1.633E+02    1.798E-01    1.306E+02    1.614E-01    9.149E+01    1.344E-01    5.378E+01    1.011E-01    2.429E+01    6.589E-02    5.714E+01    2.389E-02
   1.5       3.084E+02    2.012E-01    2.977E+02    2.800E-01    2.675E+02    2.659E-01    2.208E+02    2.413E-01    1.605E+02    2.039E-01    9.819E+01    1.564E-01    4.720E+01    1.050E-01    9.533E+01    3.562E-02
   1.75      3.847E+02    2.466E-01    3.754E+02    3.451E-01    3.475E+02    3.331E-01    2.989E+02    3.092E-01    2.279E+02    2.678E-01    1.461E+02    2.106E-01    7.386E+01    1.452E-01    1.260E+02    4.500E-02
    2        4.160E+02    2.670E-01    4.095E+02    3.764E-01    3.903E+02    3.715E-01    3.512E+02    3.553E-01    2.831E+02    3.186E-01    1.935E+02    2.597E-01    1.030E+02    1.841E-01    1.453E+02    5.090E-02
   2.5       4.075E+02    2.637E-01    4.052E+02    3.761E-01    4.044E+02    3.865E-01    3.928E+02    3.925E-01    3.523E+02    3.787E-01    2.699E+02    3.314E-01    1.618E+02    2.517E-01    1.609E+02    5.534E-02
    3        3.781E+02    2.436E-01    3.775E+02    3.496E-01    3.848E+02    3.683E-01    3.956E+02    3.934E-01    3.817E+02    4.016E-01    3.206E+02    3.733E-01    2.114E+02    3.012E-01    1.640E+02    5.574E-02
   3.5       3.544E+02    2.264E-01    3.538E+02    3.251E-01    3.626E+02    3.462E-01    3.821E+02    3.802E-01    3.910E+02    4.070E-01    3.524E+02    3.973E-01    2.536E+02    3.382E-01    1.641E+02    5.525E-02
    4        3.388E+02    2.146E-01    3.378E+02    3.080E-01    3.444E+02    3.277E-01    3.661E+02    3.649E-01    3.873E+02    4.033E-01    3.700E+02    4.096E-01    2.859E+02    3.632E-01    1.638E+02    5.474E-02
    5        3.227E+02    2.027E-01    3.186E+02    2.884E-01    3.230E+02    3.052E-01    3.400E+02    3.409E-01    3.679E+02    3.887E-01    3.811E+02    4.182E-01    3.328E+02    3.958E-01    1.648E+02    5.447E-02
    6        3.149E+02    1.974E-01    3.116E+02    2.808E-01    3.135E+02    2.950E-01    3.259E+02    3.272E-01    3.494E+02    3.758E-01    3.764E+02    4.188E-01    3.607E+02    4.150E-01    1.680E+02    5.491E-02
    7        3.104E+02    1.943E-01    3.069E+02    2.761E-01    3.088E+02    2.897E-01    3.175E+02    3.191E-01    3.369E+02    3.665E-01    3.640E+02    4.146E-01    3.746E+02    4.263E-01    1.721E+02    5.568E-02
    8        3.075E+02    1.924E-01    3.052E+02    2.742E-01    3.058E+02    2.867E-01    3.127E+02    3.142E-01    3.281E+02    3.599E-01    3.527E+02    4.109E-01    3.757E+02    4.304E-01    1.765E+02    5.656E-02
    10       3.045E+02    1.903E-01    3.032E+02    2.719E-01    3.040E+02    2.843E-01    3.084E+02    3.092E-01    3.180E+02    3.518E-01    3.356E+02    4.045E-01    3.614E+02    4.297E-01    1.852E+02    5.828E-02
    15       3.011E+02    9.667E-01    3.042E+02    1.415E+00    3.020E+02    1.511E+00    3.036E+02    1.683E+00    3.119E+02    1.234E+00    3.146E+02    1.434E+00    3.255E+02    1.528E+00    2.006E+02    6.892E-01
    20       3.015E+02    9.676E-01    3.024E+02    1.409E+00    2.997E+02    1.502E+00    3.043E+02    1.683E+00    3.085E+02    1.225E+00    3.145E+02    1.436E+00    3.123E+02    1.526E+00    2.124E+02    7.144E-01
    30       3.033E+02    9.729E-01    3.044E+02    1.415E+00    3.015E+02    1.511E+00    3.037E+02    1.670E+00    3.083E+02    1.223E+00    3.094E+02    1.429E+00    3.087E+02    1.538E+00    2.362E+02    7.668E-01
    40       3.028E+02    9.695E-01    3.065E+02    1.418E+00    3.034E+02    1.514E+00    3.070E+02    1.692E+00    3.083E+02    1.227E+00    3.091E+02    1.430E+00    3.064E+02    1.538E+00    2.644E+02    8.236E-01
    50       3.001E+02    9.653E-01    3.008E+02    1.405E+00    3.040E+02    1.512E+00    3.065E+02    1.691E+00    3.079E+02    1.224E+00    3.076E+02    1.428E+00    3.042E+02    1.536E+00    2.903E+02    8.647E-01
