# Supplementary material for: COMPILATION OF CONVERSION COEFFICIENTS FOR THE DOSE TO THE LENS OF THE EYE
Source: Radiat Prot Dosimetry. 2016 Aug 19;174(3):348–70. doi: 10.1093/rpd/ncw194 (PMC5423102; doi:10.1093/rpd/ncw194)
Supplement: Supplementary Data [file 2016-06-14-Compilation-of-Eye-lens-Conversion-Coefficients_submitteddat.zip › Electrons-complete-lens_right.txt]

Electrons;   Absorbed dose per fluence
Right eye; complete lens
  Energy        000°       u(000°)        015°       u(015°)        030°       u(030°)        045°       u(045°)        060°       u(060°)        075°       u(075°)        090°       u(090°)        ROT        u(ROT )
   MeV       pGy * cm²    pGy * cm²    pGy * cm²    pGy * cm²    pGy * cm²    pGy * cm²    pGy * cm²    pGy * cm²    pGy * cm²    pGy * cm²    pGy * cm²    pGy * cm²    pGy * cm²    pGy * cm²    pGy * cm²    pGy * cm²
   0.01      6.504E-07    5.677E-08    7.119E-07    8.543E-08    6.459E-07    8.371E-08    4.385E-07    7.065E-08    1.409E-07    4.086E-08       n.a.         n.a.         n.a.         n.a.      3.324E-07    2.617E-07
  0.015      1.546E-05    1.198E-06    1.415E-05    1.644E-06    1.215E-05    1.563E-06    9.784E-06    1.445E-06    3.031E-06    7.894E-07       n.a.         n.a.         n.a.         n.a.      4.598E-06    1.141E-06
   0.02      5.256E-05    2.644E-06    5.212E-05    3.787E-06    4.081E-05    3.434E-06    3.291E-05    3.158E-06    1.379E-05    2.117E-06       n.a.         n.a.      7.656E-10    7.656E-10    1.689E-05    2.315E-06
   0.03      1.618E-04    5.407E-06    1.474E-04    7.451E-06    1.409E-04    7.567E-06    1.182E-04    7.064E-06    3.948E-05    4.122E-06    1.653E-06    6.846E-07    9.558E-07    5.570E-07    5.486E-05    4.620E-06
   0.04      3.161E-04    8.445E-06    2.714E-04    1.103E-05    2.424E-04    1.097E-05    2.086E-04    1.050E-05    7.909E-05    6.710E-06    4.870E-06    1.338E-06    1.191E-06    6.644E-07    9.570E-05    6.365E-06
   0.05      4.900E-04    1.132E-05    4.698E-04    1.592E-05    3.804E-04    1.461E-05    2.816E-04    1.273E-05    1.017E-04    7.835E-06    8.668E-06    2.100E-06    4.049E-06    1.274E-06    1.560E-04    8.308E-06
   0.06      6.272E-04    1.353E-05    6.000E-04    1.880E-05    5.460E-04    1.878E-05    4.043E-04    1.655E-05    1.529E-04    1.027E-05    1.569E-05    2.968E-06    9.553E-06    2.314E-06    2.189E-04    1.001E-05
   0.08      1.029E-03    1.851E-05    9.797E-04    2.597E-05    8.140E-04    2.402E-05    6.173E-04    2.132E-05    2.622E-04    1.457E-05    3.042E-05    4.106E-06    1.917E-05    3.324E-06    3.505E-04    1.337E-05
   0.1       1.434E-03    2.247E-05    1.339E-03    3.143E-05    1.149E-03    2.973E-05    8.800E-04    2.685E-05    3.900E-04    1.901E-05    4.840E-05    5.355E-06    3.164E-05    4.647E-06    4.835E-04    1.414E-05
   0.15      2.600E-03    3.187E-05    2.418E-03    4.391E-05    2.151E-03    4.249E-05    1.636E-03    3.877E-05    7.064E-04    2.649E-05    1.283E-04    9.084E-06    6.975E-05    7.066E-06    9.398E-04    2.066E-05
   0.2       3.870E-03    4.020E-05    3.777E-03    5.790E-05    3.328E-03    5.653E-05    2.528E-03    5.000E-05    1.058E-03    3.375E-05    2.240E-04    1.329E-05    1.279E-04    9.390E-06    1.444E-03    2.819E-05
   0.3       7.364E-03    5.966E-05    6.961E-03    8.414E-05    5.941E-03    7.811E-05    4.929E-03    7.556E-05    2.059E-03    5.045E-05    4.851E-04    2.094E-05    2.705E-04    1.504E-05    2.627E-03    3.665E-05
   0.4       1.140E-02    8.023E-05    1.100E-02    1.120E-04    9.744E-03    1.116E-04    7.747E-03    1.041E-04    3.518E-03    7.340E-05    9.041E-04    3.189E-05    5.972E-04    2.718E-05    4.188E-03    4.911E-05
   0.5       1.655E-02    1.037E-04    1.610E-02    1.479E-04    1.394E-02    1.412E-04    1.141E-02    1.315E-04    5.179E-03    9.740E-05    1.535E-03    4.741E-05    1.020E-03    3.699E-05    6.377E-03    6.960E-05
   0.6       4.712E-02    2.853E-04    5.561E-02    4.699E-04    6.972E-02    5.781E-04    6.357E-02    5.732E-04    7.692E-03    1.447E-04    2.215E-03    6.169E-05    1.537E-03    5.374E-05    2.294E-02    2.072E-04
   0.7       1.463E+00    2.393E-03    1.647E+00    3.692E-03    1.881E+00    4.129E-03    1.726E+00    4.090E-03    9.156E-02    8.698E-04    3.423E-03    8.954E-05    2.198E-03    6.861E-05    5.983E-01    1.483E-03
   0.8       1.004E+01    2.198E-02    1.031E+01    3.178E-02    1.043E+01    3.243E-02    9.077E+00    3.039E-02    1.053E+00    9.851E-03    8.809E-03    7.308E-04    2.759E-03    2.626E-04    3.453E+00    4.191E-03
    1        6.946E+01    6.764E-02    6.737E+01    9.491E-02    6.021E+01    9.102E-02    4.857E+01    8.256E-02    1.074E+01    3.606E-02    5.506E-02    2.454E-03    5.504E-03    5.774E-04    2.077E+01    1.201E-02
   1.25      1.921E+02    1.365E-01    1.853E+02    1.902E-01    1.636E+02    1.799E-01    1.317E+02    1.620E-01    3.740E+01    8.032E-02    2.739E-01    6.572E-03    8.541E-03    7.120E-04    5.714E+01    2.389E-02
   1.5       3.084E+02    2.012E-01    2.990E+02    2.804E-01    2.693E+02    2.665E-01    2.233E+02    2.425E-01    7.097E+01    1.291E-01    6.907E-01    1.168E-02    1.426E-02    9.743E-04    9.533E+01    3.562E-02
   1.75      3.847E+02    2.466E-01    3.781E+02    3.460E-01    3.497E+02    3.340E-01    3.024E+02    3.106E-01    1.012E+02    1.714E-01    1.357E+00    1.811E-02    2.209E-02    1.397E-03    1.260E+02    4.500E-02
    2        4.160E+02    2.670E-01    4.123E+02    3.773E-01    3.947E+02    3.731E-01    3.583E+02    3.585E-01    1.228E+02    2.012E-01    2.191E+00    2.471E-02    2.936E-02    1.592E-03    1.453E+02    5.090E-02
   2.5       4.075E+02    2.637E-01    4.120E+02    3.789E-01    4.128E+02    3.899E-01    4.043E+02    3.982E-01    1.380E+02    2.205E-01    4.263E+00    3.723E-02    5.306E-02    2.482E-03    1.609E+02    5.534E-02
    3        3.781E+02    2.436E-01    3.870E+02    3.544E-01    3.987E+02    3.750E-01    4.111E+02    4.010E-01    1.420E+02    2.221E-01    6.773E+00    4.905E-02    8.468E-02    3.287E-03    1.640E+02    5.574E-02
   3.5       3.544E+02    2.264E-01    3.657E+02    3.319E-01    3.817E+02    3.564E-01    4.050E+02    3.925E-01    1.475E+02    2.247E-01    9.293E+00    5.848E-02    1.434E-01    4.580E-03    1.641E+02    5.525E-02
    4        3.388E+02    2.146E-01    3.508E+02    3.162E-01    3.690E+02    3.420E-01    3.985E+02    3.830E-01    1.548E+02    2.293E-01    1.235E+01    6.804E-02    4.454E-01    9.734E-03    1.638E+02    5.474E-02
    5        3.227E+02    2.027E-01    3.350E+02    2.997E-01    3.544E+02    3.259E-01    3.919E+02    3.720E-01    1.761E+02    2.462E-01    2.096E+01    8.904E-02    3.468E+00    3.301E-02    1.648E+02    5.447E-02
    6        3.149E+02    1.974E-01    3.279E+02    2.924E-01    3.491E+02    3.198E-01    3.943E+02    3.696E-01    2.039E+02    2.681E-01    3.494E+01    1.161E-01    1.139E+01    6.454E-02    1.680E+02    5.491E-02
    7        3.104E+02    1.943E-01    3.222E+02    2.876E-01    3.461E+02    3.167E-01    4.005E+02    3.716E-01    2.367E+02    2.928E-01    5.682E+01    1.507E-01    2.392E+01    9.761E-02    1.721E+02    5.568E-02
    8        3.075E+02    1.924E-01    3.179E+02    2.839E-01    3.411E+02    3.131E-01    4.063E+02    3.746E-01    2.728E+02    3.192E-01    8.495E+01    1.883E-01    3.763E+01    1.248E-01    1.765E+02    5.656E-02
    10       3.045E+02    1.903E-01    3.117E+02    2.787E-01    3.299E+02    3.042E-01    4.033E+02    3.733E-01    3.437E+02    3.669E-01    1.521E+02    2.596E-01    6.501E+01    1.684E-01    1.852E+02    5.828E-02
    15       3.011E+02    9.667E-01    3.059E+02    1.424E+00    3.086E+02    1.535E+00    3.529E+02    1.871E+00    4.146E+02    1.469E+00    2.963E+02    1.368E+00    1.235E+02    8.664E-01    2.006E+02    6.892E-01
    20       3.015E+02    9.676E-01    3.033E+02    1.413E+00    3.054E+02    1.523E+00    3.233E+02    1.754E+00    4.027E+02    1.441E+00    3.759E+02    1.560E+00    1.974E+02    1.116E+00    2.124E+02    7.144E-01
    30       3.033E+02    9.729E-01    3.041E+02    1.410E+00    3.061E+02    1.524E+00    3.117E+02    1.708E+00    3.666E+02    1.360E+00    3.666E+02    1.561E+00    3.064E+02    1.423E+00    2.362E+02    7.668E-01
    40       3.028E+02    9.695E-01    3.025E+02    1.406E+00    3.032E+02    1.508E+00    3.127E+02    1.710E+00    3.471E+02    1.317E+00    3.456E+02    1.520E+00    3.133E+02    1.483E+00    2.644E+02    8.236E-01
    50       3.001E+02    9.653E-01    3.014E+02    1.402E+00    3.061E+02    1.527E+00    3.103E+02    1.694E+00    3.406E+02    1.308E+00    3.319E+02    1.488E+00    3.133E+02    1.502E+00    2.903E+02    8.647E-01
