# Supplementary material for: COMPILATION OF CONVERSION COEFFICIENTS FOR THE DOSE TO THE LENS OF THE EYE
Source: Radiat Prot Dosimetry. 2016 Aug 19;174(3):348–70. doi: 10.1093/rpd/ncw194 (PMC5423102; doi:10.1093/rpd/ncw194)
Supplement: Supplementary Data [file 2016-06-14-Compilation-of-Eye-lens-Conversion-Coefficients_submitteddat.zip › Electrons-maximum-left_right_sensitive-cells_complete-lens.txt]

Electrons;   Absorbed dose per fluence
Maximum of both eyes and of sensitive cells and complete lens
  Energy        000°       u(000°)        015°       u(015°)        030°       u(030°)        045°       u(045°)        060°       u(060°)        075°       u(075°)        090°       u(090°)        ROT        u(ROT )
   MeV       pGy * cm²    pGy * cm²    pGy * cm²    pGy * cm²    pGy * cm²    pGy * cm²    pGy * cm²    pGy * cm²    pGy * cm²    pGy * cm²    pGy * cm²    pGy * cm²    pGy * cm²    pGy * cm²    pGy * cm²    pGy * cm²
   0.01      1.676E-06    2.185E-07    1.813E-06    3.269E-07    1.434E-06    3.004E-07    1.156E-06    2.735E-07    7.548E-07    2.279E-07    7.039E-07    1.587E-07    3.741E-07    1.131E-07    3.324E-07    2.617E-07
  0.015      2.263E-05    3.416E-06    3.337E-05    5.983E-06    2.337E-05    5.141E-06    2.223E-05    5.255E-06    1.960E-05    4.982E-06    1.659E-05    3.364E-06    6.434E-06    2.066E-06    4.598E-06    1.141E-06
   0.02      8.150E-05    7.847E-06    7.792E-05    1.079E-05    7.247E-05    1.104E-05    5.807E-05    9.970E-06    4.987E-05    9.720E-06    3.241E-05    5.506E-06    2.726E-05    5.117E-06    3.396E-05    7.926E-06
   0.03      2.232E-04    1.498E-05    2.304E-04    2.178E-05    2.252E-04    2.284E-05    1.889E-04    2.094E-05    1.258E-04    1.715E-05    1.124E-04    1.219E-05    6.596E-05    9.729E-06    7.017E-05    1.232E-05
   0.04      4.162E-04    2.293E-05    3.398E-04    2.891E-05    4.038E-04    3.367E-05    3.495E-04    3.049E-05    2.715E-04    2.943E-05    1.998E-04    1.769E-05    1.017E-04    1.373E-05    1.135E-04    1.552E-05
   0.05      6.066E-04    2.973E-05    6.749E-04    4.419E-05    6.162E-04    4.498E-05    5.094E-04    4.120E-05    4.075E-04    3.728E-05    3.058E-04    2.435E-05    1.857E-04    1.942E-05    1.725E-04    1.923E-05
   0.06      8.474E-04    3.691E-05    8.680E-04    5.412E-05    7.801E-04    5.304E-05    6.152E-04    4.733E-05    5.565E-04    4.655E-05    3.874E-04    2.798E-05    2.242E-04    2.195E-05    2.832E-04    2.695E-05
   0.08      1.306E-03    4.871E-05    1.333E-03    6.990E-05    1.233E-03    7.085E-05    1.082E-03    6.651E-05    8.324E-04    6.047E-05    6.107E-04    3.745E-05    4.210E-04    3.192E-05    4.596E-04    3.890E-05
   0.1       1.921E-03    6.124E-05    1.805E-03    8.582E-05    1.661E-03    8.689E-05    1.566E-03    8.573E-05    1.200E-03    7.562E-05    7.965E-04    4.378E-05    5.479E-04    3.797E-05    5.857E-04    3.667E-05
   0.15      3.244E-03    8.301E-05    3.358E-03    1.228E-04    3.109E-03    1.240E-04    2.471E-03    1.083E-04    2.235E-03    1.113E-04    1.651E-03    6.845E-05    1.023E-03    5.564E-05    1.198E-03    5.610E-05
   0.2       5.040E-03    1.078E-04    5.210E-03    1.598E-04    4.602E-03    1.551E-04    4.068E-03    1.525E-04    3.467E-03    1.443E-04    2.588E-03    8.966E-05    1.639E-03    7.189E-05    1.773E-03    6.626E-05
   0.3       9.576E-03    1.646E-04    9.075E-03    2.209E-04    7.912E-03    2.134E-04    7.829E-03    2.204E-04    6.021E-03    2.020E-04    4.518E-03    1.224E-04    3.110E-03    1.087E-04    3.197E-03    9.489E-05
   0.4       1.409E-02    2.048E-04    1.469E-02    3.058E-04    1.285E-02    2.916E-04    1.253E-02    3.050E-04    1.002E-02    2.713E-04    7.883E-03    1.808E-04    5.094E-03    1.504E-04    4.826E-03    1.117E-04
   0.5       2.059E-02    2.669E-04    2.056E-02    3.845E-04    1.914E-02    3.718E-04    1.756E-02    3.908E-04    1.411E-02    3.445E-04    1.134E-02    2.360E-04    7.662E-03    1.947E-04    7.777E-03    1.618E-04
   0.6       1.750E-01    1.522E-03    2.322E-01    2.590E-03    3.173E-01    3.213E-03    2.969E-01    3.203E-03    1.863E-01    2.553E-03    7.494E-02    1.098E-03    2.319E-02    5.398E-04    9.442E-02    1.131E-03
   0.7       7.555E+00    1.331E-02    8.463E+00    2.049E-02    9.598E+00    2.284E-02    8.881E+00    2.271E-02    6.082E+00    1.913E-02    2.891E+00    9.310E-03    8.979E-01    5.046E-03    3.077E+00    8.240E-03
   0.8       4.616E+01    1.143E-01    4.661E+01    1.637E-01    4.567E+01    1.643E-01    3.931E+01    1.534E-01    2.771E+01    1.283E-01    1.498E+01    9.319E-02    5.509E+00    5.534E-02    1.537E+01    2.143E-02
    1        2.288E+02    2.836E-01    2.184E+02    3.926E-01    1.894E+02    3.673E-01    1.496E+02    3.286E-01    1.044E+02    2.749E-01    6.114E+01    2.098E-01    2.657E+01    1.363E-01    6.640E+01    4.912E-02
   1.25      3.874E+02    3.846E-01    3.735E+02    5.348E-01    3.294E+02    5.043E-01    2.690E+02    4.600E-01    1.920E+02    3.915E-01    1.190E+02    3.089E-01    5.772E+01    2.141E-01    1.174E+02    6.811E-02
   1.5       4.417E+02    4.108E-01    4.300E+02    5.755E-01    3.942E+02    5.576E-01    3.394E+02    5.263E-01    2.571E+02    4.660E-01    1.685E+02    3.815E-01    8.674E+01    2.732E-01    1.437E+02    7.645E-02
   1.75      4.453E+02    4.043E-01    4.408E+02    5.739E-01    4.168E+02    5.724E-01    3.795E+02    5.636E-01    3.057E+02    5.204E-01    2.121E+02    4.414E-01    1.159E+02    3.275E-01    1.565E+02    8.017E-02
    2        4.299E+02    3.835E-01    4.291E+02    5.512E-01    4.189E+02    5.664E-01    4.007E+02    5.820E-01    3.385E+02    5.580E-01    2.519E+02    4.943E-01    1.456E+02    3.789E-01    1.621E+02    8.140E-02
   2.5       4.075E+02    2.637E-01    4.120E+02    3.789E-01    4.128E+02    3.899E-01    4.087E+02    5.799E-01    3.751E+02    5.982E-01    3.131E+02    5.737E-01    2.016E+02    4.677E-01    1.649E+02    8.131E-02
    3        3.781E+02    2.436E-01    3.870E+02    3.544E-01    3.987E+02    3.750E-01    4.111E+02    4.010E-01    3.851E+02    6.040E-01    3.487E+02    6.144E-01    2.461E+02    5.305E-01    1.641E+02    7.997E-02
   3.5       3.544E+02    2.264E-01    3.657E+02    3.319E-01    3.817E+02    3.564E-01    4.050E+02    3.925E-01    3.910E+02    4.070E-01    3.703E+02    6.396E-01    2.853E+02    5.839E-01    1.641E+02    5.525E-02
    4        3.388E+02    2.146E-01    3.508E+02    3.162E-01    3.690E+02    3.420E-01    3.985E+02    3.830E-01    3.873E+02    4.033E-01    3.802E+02    6.512E-01    3.140E+02    6.208E-01    1.638E+02    5.474E-02
    5        3.227E+02    2.027E-01    3.350E+02    2.997E-01    3.544E+02    3.259E-01    3.919E+02    3.720E-01    3.679E+02    3.887E-01    3.819E+02    6.583E-01    3.504E+02    6.659E-01    1.650E+02    7.917E-02
    6        3.149E+02    1.974E-01    3.279E+02    2.924E-01    3.491E+02    3.198E-01    3.943E+02    3.696E-01    3.494E+02    3.758E-01    3.764E+02    4.188E-01    3.687E+02    6.902E-01    1.681E+02    8.006E-02
    7        3.104E+02    1.943E-01    3.222E+02    2.876E-01    3.461E+02    3.167E-01    4.005E+02    3.716E-01    3.369E+02    3.665E-01    3.640E+02    4.146E-01    3.749E+02    7.061E-01    1.722E+02    8.134E-02
    8        3.075E+02    1.924E-01    3.179E+02    2.839E-01    3.411E+02    3.131E-01    4.063E+02    3.746E-01    3.561E+02    5.702E-01    3.527E+02    4.109E-01    3.757E+02    4.304E-01    1.765E+02    5.656E-02
    10       3.045E+02    1.903E-01    3.117E+02    2.787E-01    3.299E+02    3.042E-01    4.033E+02    3.733E-01    4.204E+02    6.268E-01    3.356E+02    4.045E-01    3.614E+02    4.297E-01    1.852E+02    5.828E-02
    15       3.011E+02    9.667E-01    3.059E+02    1.424E+00    3.086E+02    1.535E+00    3.529E+02    1.871E+00    4.601E+02    2.304E+00    3.146E+02    1.434E+00    3.294E+02    2.682E+00    2.006E+02    6.892E-01
    20       3.015E+02    9.676E-01    3.033E+02    1.413E+00    3.054E+02    1.523E+00    3.233E+02    1.754E+00    4.283E+02    2.146E+00    3.759E+02    1.560E+00    3.151E+02    2.704E+00    2.124E+02    7.144E-01
    30       3.033E+02    9.729E-01    3.044E+02    1.415E+00    3.061E+02    1.524E+00    3.117E+02    1.708E+00    3.705E+02    1.870E+00    3.666E+02    1.561E+00    3.199E+02    2.449E+00    2.362E+02    7.668E-01
    40       3.028E+02    9.695E-01    3.065E+02    1.418E+00    3.034E+02    1.514E+00    3.127E+02    1.710E+00    3.471E+02    1.317E+00    3.456E+02    1.520E+00    3.204E+02    2.552E+00    2.644E+02    8.236E-01
    50       3.001E+02    9.653E-01    3.014E+02    1.402E+00    3.061E+02    1.527E+00    3.103E+02    1.694E+00    3.406E+02    1.308E+00    3.319E+02    1.488E+00    3.215E+02    2.638E+00    2.903E+02    8.647E-01
