# Supplementary material for: COMPILATION OF CONVERSION COEFFICIENTS FOR THE DOSE TO THE LENS OF THE EYE
Source: Radiat Prot Dosimetry. 2016 Aug 19;174(3):348–70. doi: 10.1093/rpd/ncw194 (PMC5423102; doi:10.1093/rpd/ncw194)
Supplement: Supplementary Data [file 2016-06-14-Compilation-of-Eye-lens-Conversion-Coefficients_submitteddat.zip › Photons-CPE_Dose-per-Kerma_sensitive-cells_right.txt]

Photons CPE; Absorbed dose per air kerma
Right eye; sensitive part of the lens
  Energy        000°       u(000°)        015°       u(015°)        030°       u(030°)        045°       u(045°)        060°       u(060°)        075°       u(075°)        090°       u(090°)        ROT        u(ROT )
   MeV        Gy / Gy      Gy / Gy      Gy / Gy      Gy / Gy      Gy / Gy      Gy / Gy      Gy / Gy      Gy / Gy      Gy / Gy      Gy / Gy      Gy / Gy      Gy / Gy      Gy / Gy      Gy / Gy      Gy / Gy      Gy / Gy
  0.005      1.301E-06    8.434E-08    2.194E-06    1.571E-07    4.710E-06    2.367E-07    4.967E-06    2.499E-07    3.962E-08    2.288E-08       n.a.         n.a.         n.a.         n.a.      9.723E-07    2.289E-07
  0.006      3.638E-04    1.856E-06    4.063E-04    2.813E-06    4.849E-04    3.160E-06    4.608E-04    3.168E-06    1.258E-05    5.363E-07       n.a.         n.a.         n.a.         n.a.      1.435E-04    3.791E-06
  0.007      6.703E-03    3.801E-05    6.680E-03    5.366E-05    6.537E-03    5.308E-05    5.754E-03    4.980E-05    5.190E-04    1.496E-05       n.a.         n.a.         n.a.         n.a.      2.129E-03    1.856E-05
  0.008      3.511E-02    1.066E-04    3.382E-02    1.480E-04    3.108E-02    1.418E-04    2.653E-02    1.310E-04    4.912E-03    5.639E-05    6.476E-07    6.476E-07       n.a.         n.a.      1.067E-02    5.089E-05
  0.009      9.540E-02    2.108E-04    9.219E-02    2.930E-04    8.393E-02    2.796E-04    7.153E-02    2.581E-04    2.113E-02    1.403E-04    5.587E-06    2.281E-06       n.a.         n.a.      3.012E-02    1.029E-04
   0.01      1.811E-01    3.416E-04    1.747E-01    4.745E-04    1.616E-01    4.564E-04    1.400E-01    4.247E-04    5.516E-02    2.666E-04    1.552E-05    4.467E-06       n.a.         n.a.      5.956E-02    1.701E-04
  0.011      2.787E-01    4.918E-04    2.718E-01    6.868E-04    2.525E-01    6.619E-04    2.234E-01    6.226E-04    1.080E-01    4.330E-04    1.458E-04    1.590E-05    3.477E-06    2.459E-06    9.546E-02    2.497E-04
  0.013      4.655E-01    8.245E-04    4.595E-01    1.159E-03    4.344E-01    1.126E-03    3.996E-01    1.080E-03    2.494E-01    8.536E-04    2.886E-03    9.181E-05    1.087E-04    1.780E-05    1.747E-01    4.390E-04
  0.015      6.170E-01    1.186E-03    6.098E-01    1.667E-03    5.880E-01    1.637E-03    5.505E-01    1.584E-03    3.984E-01    1.348E-03    1.978E-02    3.003E-04    9.608E-04    6.611E-05    2.486E-01    6.563E-04
  0.017      7.367E-01    1.575E-03    7.299E-01    2.217E-03    7.105E-01    2.187E-03    6.734E-01    2.130E-03    5.251E-01    1.881E-03    6.059E-02    6.389E-04    5.130E-03    1.858E-04    3.153E-01    9.022E-04
   0.02      8.652E-01    2.194E-03    8.561E-01    3.087E-03    8.394E-01    3.057E-03    8.116E-01    3.008E-03    6.800E-01    2.754E-03    1.627E-01    1.347E-03    2.551E-02    5.331E-04    3.980E-01    1.310E-03
  0.024      9.858E-01    3.077E-03    9.852E-01    4.350E-03    9.631E-01    4.303E-03    9.383E-01    4.249E-03    8.149E-01    3.964E-03    3.163E-01    2.468E-03    8.554E-02    1.283E-03    4.914E-01    1.926E-03
   0.03      1.155E+00    4.597E-03    1.140E+00    6.457E-03    1.139E+00    6.463E-03    1.083E+00    6.304E-03    9.874E-01    6.027E-03    5.201E-01    4.372E-03    2.234E-01    2.862E-03    6.209E-01    3.015E-03
   0.04      1.345E+00    6.972E-03    1.332E+00    9.813E-03    1.310E+00    9.737E-03    1.303E+00    9.725E-03    1.210E+00    9.393E-03    7.850E-01    7.554E-03    4.397E-01    5.623E-03    7.824E-01    4.787E-03
   0.05      1.490E+00    8.629E-03    1.479E+00    1.214E-02    1.464E+00    1.212E-02    1.436E+00    1.198E-02    1.328E+00    1.153E-02    9.514E-01    9.740E-03    6.010E-01    7.755E-03    9.117E-01    6.137E-03
   0.06      1.542E+00    9.149E-03    1.529E+00    1.286E-02    1.506E+00    1.272E-02    1.498E+00    1.268E-02    1.409E+00    1.236E-02    1.035E+00    1.060E-02    6.907E-01    8.665E-03    9.771E-01    6.626E-03
   0.07      1.569E+00    9.024E-03    1.567E+00    1.275E-02    1.587E+00    1.285E-02    1.531E+00    1.257E-02    1.455E+00    1.223E-02    1.093E+00    1.060E-02    7.620E-01    8.859E-03    1.007E+00    6.569E-03
   0.08      1.559E+00    8.501E-03    1.560E+00    1.199E-02    1.541E+00    1.198E-02    1.518E+00    1.169E-02    1.445E+00    1.152E-02    1.116E+00    1.013E-02    7.742E-01    8.424E-03    1.018E+00    6.310E-03
   0.1       1.497E+00    7.565E-03    1.477E+00    1.056E-02    1.480E+00    1.054E-02    1.486E+00    1.062E-02    1.434E+00    1.042E-02    1.123E+00    9.252E-03    8.073E-01    7.852E-03    1.007E+00    5.686E-03
   0.12      1.434E+00    6.995E-03    1.447E+00    9.933E-03    1.448E+00    9.816E-03    1.447E+00    9.959E-03    1.400E+00    9.731E-03    1.097E+00    8.561E-03    8.001E-01    7.343E-03    9.879E-01    5.304E-03
   0.15      1.393E+00    6.674E-03    1.387E+00    9.433E-03    1.414E+00    9.482E-03    1.402E+00    9.442E-03    1.389E+00    9.486E-03    1.119E+00    8.449E-03    8.343E-01    7.395E-03    9.636E-01    5.116E-03
   0.2       1.329E+00    6.593E-03    1.332E+00    9.340E-03    1.351E+00    9.421E-03    1.363E+00    9.496E-03    1.345E+00    9.440E-03    1.097E+00    8.544E-03    8.513E-01    7.453E-03    9.435E-01    5.154E-03
   0.24      1.299E+00    6.722E-03    1.318E+00    9.590E-03    1.318E+00    9.518E-03    1.305E+00    9.516E-03    1.337E+00    9.686E-03    1.111E+00    8.763E-03    8.489E-01    7.608E-03    9.388E-01    5.229E-03
   0.3       1.269E+00    6.856E-03    1.273E+00    9.695E-03    1.277E+00    9.713E-03    1.292E+00    9.757E-03    1.302E+00    9.828E-03    1.099E+00    8.977E-03    8.678E-01    7.944E-03    9.402E-01    5.408E-03
   0.4       1.214E+00    7.062E-03    1.256E+00    1.023E-02    1.233E+00    1.004E-02    1.255E+00    1.013E-02    1.265E+00    1.017E-02    1.085E+00    9.363E-03    8.991E-01    8.488E-03    9.252E-01    5.660E-03
   0.5       1.186E+00    7.302E-03    1.188E+00    1.031E-02    1.210E+00    1.043E-02    1.233E+00    1.052E-02    1.267E+00    1.066E-02    1.110E+00    9.903E-03    8.974E-01    8.851E-03    9.375E-01    5.967E-03
  0.511      1.197E+00    3.719E-03    1.201E+00    5.338E-03    1.215E+00    5.502E-03    1.235E+00    5.697E-03    1.227E+00    5.810E-03    1.089E+00    5.525E-03    9.098E-01    5.015E-03    9.304E-01    3.795E-03
   0.6       1.179E+00    3.748E-03    1.186E+00    5.398E-03    1.205E+00    5.576E-03    1.225E+00    5.762E-03    1.229E+00    5.910E-03    1.077E+00    5.570E-03    9.136E-01    5.086E-03    9.315E-01    6.165E-03
  0.662      1.173E+00    3.766E-03    1.175E+00    5.399E-03    1.189E+00    5.571E-03    1.217E+00    5.786E-03    1.219E+00    5.913E-03    1.086E+00    5.635E-03    9.256E-01    5.162E-03    9.392E-01    4.042E-03
   0.8       1.148E+00    3.816E-03    1.171E+00    5.525E-03    1.166E+00    5.643E-03    1.187E+00    5.841E-03    1.193E+00    5.973E-03    1.087E+00    5.767E-03    9.348E-01    5.301E-03    9.371E-01    6.595E-03
    1        1.140E+00    3.941E-03    1.141E+00    5.642E-03    1.146E+00    5.807E-03    1.173E+00    6.022E-03    1.187E+00    6.193E-03    1.078E+00    5.955E-03    9.541E-01    5.555E-03    9.480E-01    7.003E-03
  1.117      1.146E+00    4.008E-03    1.144E+00    5.730E-03    1.173E+00    5.968E-03    1.167E+00    6.083E-03    1.179E+00    6.254E-03    1.084E+00    6.045E-03    9.614E-01    5.658E-03    9.512E-01    4.581E-03
   1.2       1.130E+00    3.988E-03    1.152E+00    5.775E-03    1.152E+00    5.922E-03    1.161E+00    6.102E-03    1.171E+00    6.247E-03    1.080E+00    6.063E-03    9.683E-01    5.682E-03    9.464E-01    7.290E-03
   1.3       1.137E+00    4.025E-03    1.134E+00    5.758E-03    1.149E+00    5.949E-03    1.171E+00    6.153E-03    1.175E+00    6.293E-03    1.092E+00    6.130E-03    9.692E-01    5.715E-03    9.586E-01    7.504E-03
   1.33      1.134E+00    3.988E-03    1.141E+00    5.733E-03    1.140E+00    5.875E-03    1.157E+00    6.063E-03    1.169E+00    6.222E-03    1.084E+00    6.051E-03    9.651E-01    5.663E-03    9.662E-01    4.823E-03
   1.5       1.126E+00    4.033E-03    1.140E+00    5.818E-03    1.130E+00    5.931E-03    1.146E+00    6.124E-03    1.159E+00    6.284E-03    1.086E+00    6.146E-03    9.804E-01    5.792E-03    9.764E-01    7.864E-03
   1.7       1.116E+00    4.088E-03    1.133E+00    5.903E-03    1.134E+00    6.065E-03    1.148E+00    6.250E-03    1.162E+00    6.423E-03    1.083E+00    6.262E-03    9.831E-01    5.903E-03    9.694E-01    8.082E-03
    2        1.116E+00    4.199E-03    1.116E+00    6.028E-03    1.127E+00    6.211E-03    1.135E+00    6.390E-03    1.148E+00    6.563E-03    1.079E+00    6.421E-03    9.886E-01    6.094E-03    9.617E-01    8.360E-03
   2.4       1.106E+00    4.330E-03    1.121E+00    6.240E-03    1.113E+00    6.383E-03    1.142E+00    6.630E-03    1.143E+00    6.777E-03    1.074E+00    6.619E-03    9.906E-01    6.319E-03    9.786E-01    8.856E-03
    3        1.111E+00    4.524E-03    1.116E+00    6.499E-03    1.118E+00    6.673E-03    1.122E+00    6.857E-03    1.138E+00    7.069E-03    1.076E+00    6.933E-03    9.975E-01    6.621E-03    9.934E-01    9.457E-03
    4        1.103E+00    4.768E-03    1.111E+00    6.867E-03    1.120E+00    7.079E-03    1.112E+00    7.237E-03    1.117E+00    7.408E-03    1.081E+00    7.370E-03    9.990E-01    7.035E-03    9.848E-01    1.007E-02
    5        1.107E+00    4.978E-03    1.099E+00    7.104E-03    1.111E+00    7.339E-03    1.126E+00    7.589E-03    1.120E+00    7.731E-03    1.053E+00    7.588E-03    1.022E+00    7.429E-03    9.873E-01    1.064E-02
    6        1.099E+00    5.099E-03    1.099E+00    7.312E-03    1.107E+00    7.540E-03    1.107E+00    7.745E-03    1.107E+00    7.924E-03    1.056E+00    7.815E-03    1.012E+00    7.627E-03    9.884E-01    1.111E-02
  6.129      1.096E+00    5.061E-03    1.102E+00    7.279E-03    1.085E+00    7.413E-03    1.118E+00    7.739E-03    1.123E+00    7.925E-03    1.064E+00    7.811E-03    1.020E+00    7.603E-03    1.000E+00    7.120E-03
    8        1.099E+00    5.284E-03    1.088E+00    7.540E-03    1.096E+00    7.778E-03    1.101E+00    8.003E-03    1.105E+00    8.211E-03    1.059E+00    8.143E-03    1.017E+00    7.927E-03    9.893E-01    1.176E-02
    10       1.094E+00    5.429E-03    1.096E+00    7.785E-03    1.088E+00    7.973E-03    1.098E+00    8.230E-03    1.094E+00    8.406E-03    1.061E+00    8.386E-03    1.006E+00    8.138E-03    1.016E+00    1.250E-02
    15       1.106E+00    5.724E-03    1.102E+00    8.193E-03    1.097E+00    8.398E-03    1.088E+00    8.598E-03    1.101E+00    8.864E-03    1.069E+00    8.849E-03    1.024E+00    8.639E-03    1.020E+00    8.425E-03
    20       1.097E+00    5.818E-03    1.099E+00    8.352E-03    1.115E+00    8.654E-03    1.104E+00    8.857E-03    1.099E+00    9.042E-03    1.093E+00    9.158E-03    1.041E+00    8.907E-03    1.035E+00    8.770E-03
    30       1.134E+00    6.036E-03    1.122E+00    8.618E-03    1.134E+00    8.906E-03    1.124E+00    9.113E-03    1.119E+00    9.313E-03    1.104E+00    9.400E-03    1.054E+00    9.161E-03    1.052E+00    9.135E-03
    40       1.162E+00    6.152E-03    1.154E+00    8.792E-03    1.156E+00    9.051E-03    1.162E+00    9.332E-03    1.173E+00    9.600E-03    1.116E+00    9.504E-03    1.073E+00    9.310E-03    1.079E+00    9.399E-03
    50       1.182E+00    6.207E-03    1.190E+00    8.932E-03    1.182E+00    9.154E-03    1.184E+00    9.422E-03    1.178E+00    9.630E-03    1.138E+00    9.607E-03    1.089E+00    9.392E-03    1.087E+00    9.518E-03
