# Supplementary material for: COMPILATION OF CONVERSION COEFFICIENTS FOR THE DOSE TO THE LENS OF THE EYE
Source: Radiat Prot Dosimetry. 2016 Aug 19;174(3):348–70. doi: 10.1093/rpd/ncw194 (PMC5423102; doi:10.1093/rpd/ncw194)
Supplement: Supplementary Data [file 2016-06-14-Compilation-of-Eye-lens-Conversion-Coefficients_submitteddat.zip › Photons-CPE_Dose-per-Kerma_sensitive-cells-maximum-left_right.txt]

Photons CPE; Absorbed dose per air kerma
Maximum of both eyes; sensitive part of the lens
  Energy        000°       u(000°)        015°       u(015°)        030°       u(030°)        045°       u(045°)        060°       u(060°)        075°       u(075°)        090°       u(090°)        ROT        u(ROT )
   MeV        Gy / Gy      Gy / Gy      Gy / Gy      Gy / Gy      Gy / Gy      Gy / Gy      Gy / Gy      Gy / Gy      Gy / Gy      Gy / Gy      Gy / Gy      Gy / Gy      Gy / Gy      Gy / Gy      Gy / Gy      Gy / Gy
  0.005      1.301E-06    8.434E-08    2.194E-06    1.571E-07    4.710E-06    2.367E-07    4.967E-06    2.499E-07    1.889E-06    1.579E-07    2.521E-07    1.853E-08    1.306E-08    1.885E-09    9.723E-07    2.289E-07
  0.006      3.638E-04    1.856E-06    4.063E-04    2.813E-06    4.863E-04    3.165E-06    4.665E-04    3.187E-06    2.624E-04    2.450E-06    7.141E-05    4.105E-07    7.990E-06    1.372E-07    1.435E-04    3.791E-06
  0.007      6.703E-03    3.801E-05    6.682E-03    5.367E-05    6.569E-03    5.321E-05    5.754E-03    4.980E-05    3.908E-03    4.104E-05    1.676E-03    2.688E-05    2.936E-04    1.125E-05    2.129E-03    1.856E-05
  0.008      3.511E-02    1.066E-04    3.404E-02    1.484E-04    3.128E-02    1.423E-04    2.679E-02    1.317E-04    1.939E-02    1.120E-04    1.020E-02    8.124E-05    3.010E-03    4.414E-05    1.067E-02    5.089E-05
  0.009      9.540E-02    2.108E-04    9.248E-02    2.934E-04    8.422E-02    2.800E-04    7.155E-02    2.581E-04    5.500E-02    2.263E-04    3.378E-02    1.774E-04    1.294E-02    1.097E-04    3.012E-02    1.029E-04
   0.01      1.811E-01    3.416E-04    1.759E-01    4.761E-04    1.616E-01    4.564E-04    1.400E-01    4.247E-04    1.130E-01    3.816E-04    7.616E-02    3.133E-04    3.461E-02    2.112E-04    5.956E-02    1.701E-04
  0.011      2.787E-01    4.918E-04    2.720E-01    6.871E-04    2.527E-01    6.622E-04    2.234E-01    6.226E-04    1.856E-01    5.676E-04    1.362E-01    4.862E-04    7.135E-02    3.519E-04    9.546E-02    2.497E-04
  0.013      4.655E-01    8.245E-04    4.595E-01    1.159E-03    4.368E-01    1.130E-03    4.001E-01    1.081E-03    3.517E-01    1.014E-03    2.883E-01    9.178E-04    1.810E-01    7.272E-04    1.747E-01    4.390E-04
  0.015      6.170E-01    1.186E-03    6.098E-01    1.667E-03    5.880E-01    1.637E-03    5.533E-01    1.588E-03    5.089E-01    1.523E-03    4.394E-01    1.415E-03    3.171E-01    1.202E-03    2.486E-01    6.563E-04
  0.017      7.367E-01    1.575E-03    7.299E-01    2.217E-03    7.105E-01    2.187E-03    6.834E-01    2.145E-03    6.327E-01    2.064E-03    5.717E-01    1.962E-03    4.514E-01    1.744E-03    3.153E-01    9.022E-04
   0.02      8.652E-01    2.194E-03    8.610E-01    3.096E-03    8.522E-01    3.080E-03    8.254E-01    3.031E-03    7.829E-01    2.952E-03    7.317E-01    2.855E-03    6.204E-01    2.629E-03    3.980E-01    1.310E-03
  0.024      9.858E-01    3.077E-03    9.943E-01    4.369E-03    9.786E-01    4.333E-03    9.656E-01    4.305E-03    9.381E-01    4.245E-03    8.904E-01    4.136E-03    7.868E-01    3.889E-03    4.914E-01    1.926E-03
   0.03      1.155E+00    4.597E-03    1.149E+00    6.481E-03    1.151E+00    6.483E-03    1.150E+00    6.485E-03    1.115E+00    6.382E-03    1.074E+00    6.269E-03    9.857E-01    6.010E-03    6.209E-01    3.015E-03
   0.04      1.345E+00    6.972E-03    1.359E+00    9.903E-03    1.364E+00    9.908E-03    1.353E+00    9.878E-03    1.341E+00    9.833E-03    1.317E+00    9.758E-03    1.211E+00    9.341E-03    7.824E-01    4.787E-03
   0.05      1.490E+00    8.629E-03    1.486E+00    1.223E-02    1.506E+00    1.225E-02    1.524E+00    1.237E-02    1.514E+00    1.230E-02    1.462E+00    1.212E-02    1.359E+00    1.162E-02    9.117E-01    6.137E-03
   0.06      1.542E+00    9.149E-03    1.548E+00    1.290E-02    1.578E+00    1.304E-02    1.586E+00    1.312E-02    1.569E+00    1.304E-02    1.510E+00    1.275E-02    1.463E+00    1.257E-02    9.771E-01    6.626E-03
   0.07      1.569E+00    9.024E-03    1.595E+00    1.292E-02    1.589E+00    1.278E-02    1.590E+00    1.289E-02    1.581E+00    1.276E-02    1.537E+00    1.250E-02    1.486E+00    1.243E-02    1.007E+00    6.569E-03
   0.08      1.559E+00    8.501E-03    1.576E+00    1.205E-02    1.569E+00    1.194E-02    1.578E+00    1.202E-02    1.545E+00    1.189E-02    1.545E+00    1.198E-02    1.492E+00    1.173E-02    1.018E+00    6.310E-03
   0.1       1.497E+00    7.565E-03    1.502E+00    1.065E-02    1.525E+00    1.082E-02    1.529E+00    1.072E-02    1.508E+00    1.067E-02    1.499E+00    1.062E-02    1.455E+00    1.049E-02    1.007E+00    5.686E-03
   0.12      1.434E+00    6.995E-03    1.451E+00    9.983E-03    1.448E+00    9.816E-03    1.457E+00    9.869E-03    1.435E+00    9.713E-03    1.442E+00    9.797E-03    1.392E+00    9.572E-03    9.879E-01    5.304E-03
   0.15      1.393E+00    6.674E-03    1.400E+00    9.566E-03    1.414E+00    9.482E-03    1.402E+00    9.442E-03    1.408E+00    9.466E-03    1.395E+00    9.360E-03    1.346E+00    9.226E-03    9.636E-01    5.116E-03
   0.2       1.329E+00    6.593E-03    1.336E+00    9.397E-03    1.351E+00    9.421E-03    1.363E+00    9.496E-03    1.345E+00    9.440E-03    1.340E+00    9.319E-03    1.308E+00    9.236E-03    9.435E-01    5.154E-03
   0.24      1.299E+00    6.722E-03    1.318E+00    9.590E-03    1.318E+00    9.518E-03    1.305E+00    9.516E-03    1.337E+00    9.686E-03    1.322E+00    9.557E-03    1.301E+00    9.479E-03    9.388E-01    5.229E-03
   0.3       1.269E+00    6.856E-03    1.273E+00    9.695E-03    1.277E+00    9.713E-03    1.292E+00    9.757E-03    1.302E+00    9.828E-03    1.277E+00    9.693E-03    1.256E+00    9.589E-03    9.402E-01    5.408E-03
   0.4       1.214E+00    7.062E-03    1.256E+00    1.023E-02    1.233E+00    1.004E-02    1.255E+00    1.013E-02    1.265E+00    1.017E-02    1.240E+00    1.005E-02    1.210E+00    9.886E-03    9.252E-01    5.660E-03
   0.5       1.186E+00    7.302E-03    1.188E+00    1.031E-02    1.210E+00    1.043E-02    1.233E+00    1.052E-02    1.267E+00    1.066E-02    1.205E+00    1.040E-02    1.196E+00    1.031E-02    9.375E-01    5.967E-03
  0.511      1.197E+00    3.719E-03    1.201E+00    5.338E-03    1.215E+00    5.502E-03    1.235E+00    5.697E-03    1.227E+00    5.810E-03    1.194E+00    5.815E-03    1.204E+00    5.837E-03    9.304E-01    3.795E-03
   0.6       1.179E+00    3.748E-03    1.186E+00    5.398E-03    1.205E+00    5.576E-03    1.225E+00    5.762E-03    1.229E+00    5.910E-03    1.196E+00    5.929E-03    1.190E+00    5.894E-03    9.315E-01    6.165E-03
  0.662      1.173E+00    3.766E-03    1.175E+00    5.399E-03    1.189E+00    5.571E-03    1.217E+00    5.786E-03    1.219E+00    5.913E-03    1.179E+00    5.911E-03    1.175E+00    5.882E-03    9.392E-01    4.042E-03
   0.8       1.148E+00    3.816E-03    1.171E+00    5.525E-03    1.166E+00    5.643E-03    1.187E+00    5.841E-03    1.193E+00    5.973E-03    1.169E+00    6.050E-03    1.167E+00    6.022E-03    9.371E-01    6.595E-03
    1        1.140E+00    3.941E-03    1.141E+00    5.642E-03    1.146E+00    5.807E-03    1.173E+00    6.022E-03    1.187E+00    6.193E-03    1.146E+00    6.198E-03    1.139E+00    6.166E-03    9.480E-01    7.003E-03
  1.117      1.146E+00    4.008E-03    1.144E+00    5.730E-03    1.173E+00    5.968E-03    1.167E+00    6.083E-03    1.179E+00    6.254E-03    1.144E+00    6.293E-03    1.137E+00    6.233E-03    9.512E-01    4.581E-03
   1.2       1.130E+00    3.988E-03    1.152E+00    5.775E-03    1.152E+00    5.922E-03    1.161E+00    6.102E-03    1.171E+00    6.247E-03    1.146E+00    6.310E-03    1.138E+00    6.264E-03    9.464E-01    7.290E-03
   1.3       1.137E+00    4.025E-03    1.145E+00    5.808E-03    1.149E+00    5.949E-03    1.171E+00    6.153E-03    1.175E+00    6.293E-03    1.140E+00    6.329E-03    1.143E+00    6.320E-03    9.586E-01    7.504E-03
   1.33      1.134E+00    3.988E-03    1.141E+00    5.733E-03    1.140E+00    5.875E-03    1.157E+00    6.063E-03    1.169E+00    6.222E-03    1.143E+00    6.297E-03    1.139E+00    6.261E-03    9.662E-01    4.823E-03
   1.5       1.126E+00    4.033E-03    1.140E+00    5.818E-03    1.130E+00    5.931E-03    1.146E+00    6.124E-03    1.159E+00    6.284E-03    1.128E+00    6.346E-03    1.126E+00    6.312E-03    9.764E-01    7.864E-03
   1.7       1.116E+00    4.088E-03    1.133E+00    5.903E-03    1.134E+00    6.065E-03    1.148E+00    6.250E-03    1.162E+00    6.423E-03    1.128E+00    6.465E-03    1.125E+00    6.429E-03    9.694E-01    8.082E-03
    2        1.116E+00    4.199E-03    1.124E+00    6.057E-03    1.127E+00    6.211E-03    1.135E+00    6.390E-03    1.148E+00    6.563E-03    1.120E+00    6.613E-03    1.111E+00    6.570E-03    9.617E-01    8.360E-03
   2.4       1.106E+00    4.330E-03    1.121E+00    6.240E-03    1.120E+00    6.431E-03    1.142E+00    6.630E-03    1.143E+00    6.777E-03    1.115E+00    6.838E-03    1.130E+00    6.861E-03    9.786E-01    8.856E-03
    3        1.111E+00    4.524E-03    1.116E+00    6.499E-03    1.118E+00    6.673E-03    1.122E+00    6.857E-03    1.138E+00    7.069E-03    1.104E+00    7.090E-03    1.101E+00    7.067E-03    9.934E-01    9.457E-03
    4        1.103E+00    4.768E-03    1.111E+00    6.867E-03    1.120E+00    7.079E-03    1.112E+00    7.237E-03    1.117E+00    7.408E-03    1.101E+00    7.509E-03    1.100E+00    7.493E-03    9.848E-01    1.007E-02
    5        1.107E+00    4.978E-03    1.103E+00    7.132E-03    1.111E+00    7.339E-03    1.126E+00    7.589E-03    1.120E+00    7.731E-03    1.097E+00    7.803E-03    1.112E+00    7.842E-03    9.873E-01    1.064E-02
    6        1.099E+00    5.099E-03    1.100E+00    7.326E-03    1.107E+00    7.540E-03    1.114E+00    7.797E-03    1.107E+00    7.924E-03    1.102E+00    8.049E-03    1.104E+00    8.047E-03    9.884E-01    1.111E-02
  6.129      1.096E+00    5.061E-03    1.102E+00    7.279E-03    1.099E+00    7.472E-03    1.118E+00    7.739E-03    1.123E+00    7.925E-03    1.084E+00    7.933E-03    1.094E+00    7.957E-03    1.000E+00    7.120E-03
    8        1.099E+00    5.284E-03    1.109E+00    7.623E-03    1.096E+00    7.778E-03    1.101E+00    8.003E-03    1.105E+00    8.211E-03    1.099E+00    8.333E-03    1.105E+00    8.355E-03    9.893E-01    1.176E-02
    10       1.094E+00    5.429E-03    1.096E+00    7.785E-03    1.108E+00    8.061E-03    1.098E+00    8.230E-03    1.097E+00    8.446E-03    1.102E+00    8.595E-03    1.104E+00    8.592E-03    1.016E+00    1.250E-02
    15       1.106E+00    5.724E-03    1.111E+00    8.239E-03    1.097E+00    8.398E-03    1.099E+00    8.657E-03    1.103E+00    8.884E-03    1.092E+00    8.972E-03    1.084E+00    8.933E-03    1.020E+00    8.425E-03
    20       1.097E+00    5.818E-03    1.103E+00    8.371E-03    1.115E+00    8.654E-03    1.108E+00    8.868E-03    1.111E+00    9.103E-03    1.108E+00    9.222E-03    1.103E+00    9.203E-03    1.035E+00    8.770E-03
    30       1.134E+00    6.036E-03    1.136E+00    8.671E-03    1.134E+00    8.906E-03    1.128E+00    9.135E-03    1.119E+00    9.313E-03    1.141E+00    9.556E-03    1.117E+00    9.456E-03    1.052E+00    9.135E-03
    40       1.162E+00    6.152E-03    1.154E+00    8.792E-03    1.156E+00    9.051E-03    1.162E+00    9.332E-03    1.173E+00    9.600E-03    1.153E+00    9.672E-03    1.139E+00    9.600E-03    1.079E+00    9.399E-03
    50       1.182E+00    6.207E-03    1.190E+00    8.932E-03    1.198E+00    9.219E-03    1.184E+00    9.422E-03    1.183E+00    9.653E-03    1.162E+00    9.720E-03    1.166E+00    9.725E-03    1.087E+00    9.518E-03
