# Supplementary material for: COMPILATION OF CONVERSION COEFFICIENTS FOR THE DOSE TO THE LENS OF THE EYE
Source: Radiat Prot Dosimetry. 2016 Aug 19;174(3):348–70. doi: 10.1093/rpd/ncw194 (PMC5423102; doi:10.1093/rpd/ncw194)
Supplement: Supplementary Data [file 2016-06-14-Compilation-of-Eye-lens-Conversion-Coefficients_submitteddat.zip › Photons-CPE_Dose-per-Kerma-complete-lens_left.txt]

Photons CPE; Absorbed dose per air kerma
Left eye; complete lens
  Energy        000°       u(000°)        015°       u(015°)        030°       u(030°)        045°       u(045°)        060°       u(060°)        075°       u(075°)        090°       u(090°)        ROT        u(ROT )
   MeV        Gy / Gy      Gy / Gy      Gy / Gy      Gy / Gy      Gy / Gy      Gy / Gy      Gy / Gy      Gy / Gy      Gy / Gy      Gy / Gy      Gy / Gy      Gy / Gy      Gy / Gy      Gy / Gy      Gy / Gy      Gy / Gy
  0.005      2.677E-07    1.583E-08    4.506E-07    2.946E-08    1.007E-06    4.527E-08    9.471E-07    4.515E-08    3.821E-07    2.939E-08    5.062E-08    3.436E-09    2.795E-09    3.609E-10    2.120E-07    4.443E-08
  0.006      9.211E-05    3.863E-07    1.070E-04    5.974E-07    1.360E-04    6.926E-07    1.265E-04    6.867E-07    6.695E-05    5.120E-07    1.753E-05    8.416E-08    1.981E-06    2.827E-08    3.861E-05    8.141E-07
  0.007      2.180E-03    8.969E-06    2.232E-03    1.283E-05    2.296E-03    1.302E-05    2.002E-03    1.215E-05    1.278E-03    9.710E-06    4.996E-04    6.071E-06    9.032E-05    2.582E-06    7.250E-04    4.491E-06
  0.008      1.431E-02    2.816E-05    1.414E-02    3.959E-05    1.352E-02    3.871E-05    1.161E-02    3.587E-05    8.073E-03    2.991E-05    3.896E-03    2.078E-05    1.114E-03    1.111E-05    4.498E-03    1.369E-05
  0.009      4.741E-02    6.147E-05    4.645E-02    8.606E-05    4.345E-02    8.323E-05    3.763E-02    7.746E-05    2.817E-02    6.701E-05    1.595E-02    5.042E-05    5.792E-03    3.039E-05    1.517E-02    3.020E-05
   0.01      1.048E-01    1.075E-04    1.024E-01    1.503E-04    9.607E-02    1.456E-04    8.479E-02    1.368E-04    6.692E-02    1.215E-04    4.235E-02    9.668E-05    1.835E-02    6.363E-05    3.468E-02    5.374E-05
  0.011      1.811E-01    1.640E-04    1.773E-01    2.296E-04    1.678E-01    2.233E-04    1.506E-01    2.116E-04    1.245E-01    1.923E-04    8.643E-02    1.603E-04    4.352E-02    1.137E-04    6.240E-02    8.364E-05
  0.013      3.537E-01    2.975E-04    3.492E-01    4.180E-04    3.355E-01    4.097E-04    3.111E-01    3.946E-04    2.740E-01    3.703E-04    2.148E-01    3.279E-04    1.331E-01    2.581E-04    1.323E-01    1.583E-04
  0.015      5.137E-01    4.478E-04    5.082E-01    6.299E-04    4.927E-01    6.202E-04    4.688E-01    6.050E-04    4.294E-01    5.791E-04    3.628E-01    5.323E-04    2.587E-01    4.495E-04    2.057E-01    2.473E-04
  0.017      6.452E-01    6.101E-04    6.410E-01    8.600E-04    6.272E-01    8.507E-04    6.052E-01    8.356E-04    5.675E-01    8.093E-04    5.002E-01    7.598E-04    3.911E-01    6.719E-04    2.746E-01    3.486E-04
   0.02      7.996E-01    8.735E-04    7.965E-01    1.233E-03    7.855E-01    1.224E-03    7.652E-01    1.208E-03    7.346E-01    1.184E-03    6.747E-01    1.135E-03    5.688E-01    1.042E-03    3.639E-01    5.184E-04
  0.024      9.431E-01    1.246E-03    9.464E-01    1.765E-03    9.420E-01    1.761E-03    9.262E-01    1.746E-03    9.021E-01    1.724E-03    8.479E-01    1.671E-03    7.527E-01    1.576E-03    4.635E-01    7.736E-04
   0.03      1.126E+00    1.880E-03    1.131E+00    2.664E-03    1.136E+00    2.667E-03    1.126E+00    2.656E-03    1.098E+00    2.624E-03    1.054E+00    2.572E-03    9.710E-01    2.471E-03    5.967E-01    1.221E-03
   0.04      1.340E+00    2.884E-03    1.359E+00    4.106E-03    1.362E+00    4.107E-03    1.361E+00    4.103E-03    1.347E+00    4.086E-03    1.303E+00    4.019E-03    1.222E+00    3.898E-03    7.758E-01    1.975E-03
   0.05      1.487E+00    3.580E-03    1.491E+00    5.064E-03    1.518E+00    5.106E-03    1.519E+00    5.113E-03    1.509E+00    5.094E-03    1.459E+00    5.005E-03    1.381E+00    4.876E-03    9.063E-01    2.534E-03
   0.06      1.557E+00    3.828E-03    1.561E+00    5.404E-03    1.588E+00    5.463E-03    1.596E+00    5.476E-03    1.580E+00    5.439E-03    1.527E+00    5.332E-03    1.462E+00    5.226E-03    9.773E-01    2.767E-03
   0.07      1.571E+00    3.752E-03    1.593E+00    5.349E-03    1.605E+00    5.365E-03    1.610E+00    5.385E-03    1.598E+00    5.353E-03    1.559E+00    5.276E-03    1.496E+00    5.163E-03    1.018E+00    2.770E-03
   0.08      1.558E+00    3.562E-03    1.578E+00    5.077E-03    1.592E+00    5.091E-03    1.590E+00    5.070E-03    1.581E+00    5.046E-03    1.549E+00    4.995E-03    1.491E+00    4.873E-03    1.023E+00    2.644E-03
   0.1       1.502E+00    3.156E-03    1.509E+00    4.467E-03    1.536E+00    4.528E-03    1.533E+00    4.511E-03    1.516E+00    4.476E-03    1.500E+00    4.415E-03    1.452E+00    4.365E-03    1.011E+00    2.392E-03
   0.12      1.438E+00    2.903E-03    1.441E+00    4.110E-03    1.458E+00    4.127E-03    1.461E+00    4.114E-03    1.455E+00    4.126E-03    1.444E+00    4.106E-03    1.395E+00    4.018E-03    9.798E-01    2.201E-03
   0.15      1.392E+00    2.792E-03    1.392E+00    3.943E-03    1.407E+00    3.949E-03    1.405E+00    3.942E-03    1.408E+00    3.949E-03    1.399E+00    3.937E-03    1.366E+00    3.894E-03    9.689E-01    2.149E-03
   0.2       1.323E+00    2.748E-03    1.331E+00    3.897E-03    1.342E+00    3.898E-03    1.347E+00    3.912E-03    1.340E+00    3.900E-03    1.339E+00    3.888E-03    1.315E+00    3.857E-03    9.543E-01    2.154E-03
   0.24      1.297E+00    2.788E-03    1.304E+00    3.951E-03    1.299E+00    3.929E-03    1.305E+00    3.938E-03    1.311E+00    3.943E-03    1.303E+00    3.930E-03    1.295E+00    3.926E-03    9.419E-01    2.185E-03
   0.3       1.262E+00    2.840E-03    1.247E+00    3.994E-03    1.260E+00    4.004E-03    1.256E+00    3.993E-03    1.267E+00    4.013E-03    1.265E+00    4.001E-03    1.251E+00    3.982E-03    9.360E-01    2.249E-03
   0.4       1.219E+00    2.941E-03    1.214E+00    4.152E-03    1.217E+00    4.152E-03    1.222E+00    4.151E-03    1.229E+00    4.166E-03    1.226E+00    4.151E-03    1.212E+00    4.117E-03    9.275E-01    2.359E-03
   0.5       1.187E+00    3.032E-03    1.191E+00    4.301E-03    1.198E+00    4.307E-03    1.186E+00    4.272E-03    1.197E+00    4.291E-03    1.194E+00    4.282E-03    1.199E+00    4.284E-03    9.304E-01    2.473E-03
  0.511      1.188E+00    1.535E-03    1.186E+00    2.199E-03    1.185E+00    2.257E-03    1.189E+00    2.321E-03    1.192E+00    2.377E-03    1.196E+00    2.414E-03    1.200E+00    2.414E-03    9.281E-01    1.575E-03
   0.6       1.172E+00    1.551E-03    1.171E+00    2.223E-03    1.173E+00    2.286E-03    1.173E+00    2.345E-03    1.177E+00    2.404E-03    1.180E+00    2.439E-03    1.185E+00    2.439E-03    9.305E-01    2.557E-03
  0.662      1.170E+00    1.559E-03    1.165E+00    2.231E-03    1.166E+00    2.292E-03    1.170E+00    2.358E-03    1.167E+00    2.411E-03    1.175E+00    2.449E-03    1.176E+00    2.443E-03    9.367E-01    1.673E-03
   0.8       1.149E+00    1.583E-03    1.146E+00    2.268E-03    1.146E+00    2.329E-03    1.156E+00    2.404E-03    1.155E+00    2.458E-03    1.159E+00    2.495E-03    1.161E+00    2.489E-03    9.367E-01    2.734E-03
    1        1.138E+00    1.632E-03    1.131E+00    2.334E-03    1.134E+00    2.403E-03    1.135E+00    2.466E-03    1.145E+00    2.536E-03    1.147E+00    2.573E-03    1.147E+00    2.563E-03    9.413E-01    2.884E-03
  1.117      1.137E+00    1.654E-03    1.138E+00    2.375E-03    1.133E+00    2.434E-03    1.136E+00    2.502E-03    1.140E+00    2.567E-03    1.140E+00    2.600E-03    1.143E+00    2.594E-03    9.500E-01    1.897E-03
   1.2       1.133E+00    1.656E-03    1.133E+00    2.376E-03    1.137E+00    2.446E-03    1.133E+00    2.507E-03    1.136E+00    2.571E-03    1.145E+00    2.615E-03    1.142E+00    2.602E-03    9.553E-01    3.048E-03
   1.3       1.132E+00    1.664E-03    1.133E+00    2.390E-03    1.129E+00    2.450E-03    1.129E+00    2.519E-03    1.130E+00    2.577E-03    1.136E+00    2.620E-03    1.142E+00    2.616E-03    9.567E-01    3.108E-03
   1.33      1.128E+00    1.647E-03    1.128E+00    2.363E-03    1.129E+00    2.431E-03    1.132E+00    2.502E-03    1.129E+00    2.555E-03    1.137E+00    2.601E-03    1.137E+00    2.591E-03    9.612E-01    1.993E-03
   1.5       1.123E+00    1.669E-03    1.122E+00    2.393E-03    1.123E+00    2.459E-03    1.118E+00    2.522E-03    1.126E+00    2.590E-03    1.121E+00    2.620E-03    1.127E+00    2.616E-03    9.583E-01    3.215E-03
   1.7       1.119E+00    1.696E-03    1.119E+00    2.434E-03    1.119E+00    2.502E-03    1.118E+00    2.570E-03    1.120E+00    2.632E-03    1.119E+00    2.666E-03    1.127E+00    2.668E-03    9.679E-01    3.340E-03
    2        1.116E+00    1.740E-03    1.115E+00    2.497E-03    1.110E+00    2.560E-03    1.117E+00    2.639E-03    1.110E+00    2.691E-03    1.119E+00    2.740E-03    1.114E+00    2.726E-03    9.652E-01    3.468E-03
   2.4       1.111E+00    1.795E-03    1.113E+00    2.578E-03    1.110E+00    2.648E-03    1.108E+00    2.717E-03    1.111E+00    2.786E-03    1.115E+00    2.830E-03    1.121E+00    2.830E-03    9.799E-01    3.668E-03
    3        1.109E+00    1.871E-03    1.107E+00    2.681E-03    1.108E+00    2.760E-03    1.109E+00    2.837E-03    1.108E+00    2.903E-03    1.110E+00    2.948E-03    1.104E+00    2.930E-03    9.884E-01    3.902E-03
    4        1.106E+00    1.978E-03    1.102E+00    2.833E-03    1.099E+00    2.909E-03    1.099E+00    2.990E-03    1.103E+00    3.067E-03    1.098E+00    3.106E-03    1.098E+00    3.098E-03    9.897E-01    4.187E-03
    5        1.100E+00    2.053E-03    1.100E+00    2.946E-03    1.102E+00    3.031E-03    1.095E+00    3.106E-03    1.100E+00    3.188E-03    1.101E+00    3.237E-03    1.100E+00    3.229E-03    9.971E-01    4.435E-03
    6        1.098E+00    2.110E-03    1.102E+00    3.033E-03    1.099E+00    3.116E-03    1.103E+00    3.208E-03    1.103E+00    3.287E-03    1.097E+00    3.326E-03    1.099E+00    3.325E-03    1.001E+00    4.630E-03
  6.129      1.095E+00    2.093E-03    1.100E+00    3.011E-03    1.098E+00    3.091E-03    1.101E+00    3.182E-03    1.101E+00    3.263E-03    1.094E+00    3.300E-03    1.094E+00    3.295E-03    1.001E+00    2.950E-03
    8        1.098E+00    2.187E-03    1.094E+00    3.131E-03    1.093E+00    3.219E-03    1.094E+00    3.310E-03    1.093E+00    3.389E-03    1.094E+00    3.442E-03    1.091E+00    3.433E-03    9.943E-01    4.890E-03
    10       1.092E+00    2.245E-03    1.094E+00    3.223E-03    1.099E+00    3.321E-03    1.095E+00    3.407E-03    1.095E+00    3.493E-03    1.091E+00    3.540E-03    1.092E+00    3.535E-03    1.010E+00    5.148E-03
    15       1.098E+00    2.361E-03    1.101E+00    3.392E-03    1.093E+00    3.473E-03    1.095E+00    3.574E-03    1.098E+00    3.668E-03    1.093E+00    3.718E-03    1.096E+00    3.719E-03    1.010E+00    3.468E-03
    20       1.101E+00    2.412E-03    1.101E+00    3.460E-03    1.104E+00    3.563E-03    1.102E+00    3.660E-03    1.106E+00    3.756E-03    1.103E+00    3.809E-03    1.099E+00    3.801E-03    1.023E+00    3.605E-03
    30       1.128E+00    2.492E-03    1.119E+00    3.561E-03    1.129E+00    3.678E-03    1.126E+00    3.776E-03    1.130E+00    3.877E-03    1.126E+00    3.931E-03    1.118E+00    3.913E-03    1.041E+00    3.753E-03
    40       1.150E+00    2.532E-03    1.156E+00    3.641E-03    1.153E+00    3.741E-03    1.147E+00    3.834E-03    1.150E+00    3.935E-03    1.153E+00    4.001E-03    1.141E+00    3.979E-03    1.068E+00    3.867E-03
    50       1.179E+00    2.565E-03    1.179E+00    3.679E-03    1.184E+00    3.791E-03    1.181E+00    3.893E-03    1.175E+00    3.980E-03    1.177E+00    4.047E-03    1.175E+00    4.040E-03    1.091E+00    3.947E-03
