# Supplementary material for: COMPILATION OF CONVERSION COEFFICIENTS FOR THE DOSE TO THE LENS OF THE EYE
Source: Radiat Prot Dosimetry. 2016 Aug 19;174(3):348–70. doi: 10.1093/rpd/ncw194 (PMC5423102; doi:10.1093/rpd/ncw194)
Supplement: Supplementary Data [file 2016-06-14-Compilation-of-Eye-lens-Conversion-Coefficients_submitteddat.zip › Photons-CPE_Dose-per-Kerma-complete-lens_right.txt]

Photons CPE; Absorbed dose per air kerma
Right eye; complete lens
  Energy        000°       u(000°)        015°       u(015°)        030°       u(030°)        045°       u(045°)        060°       u(060°)        075°       u(075°)        090°       u(090°)        ROT        u(ROT )
   MeV        Gy / Gy      Gy / Gy      Gy / Gy      Gy / Gy      Gy / Gy      Gy / Gy      Gy / Gy      Gy / Gy      Gy / Gy      Gy / Gy      Gy / Gy      Gy / Gy      Gy / Gy      Gy / Gy      Gy / Gy      Gy / Gy
  0.005      2.677E-07    1.583E-08    4.968E-07    3.093E-08    1.032E-06    4.585E-08    1.027E-06    4.701E-08    6.783E-09    3.916E-09       n.a.         n.a.         n.a.         n.a.      2.120E-07    4.443E-08
  0.006      9.211E-05    3.863E-07    1.067E-04    5.966E-07    1.362E-04    6.930E-07    1.255E-04    6.840E-07    2.634E-06    1.016E-07       n.a.         n.a.         n.a.         n.a.      3.861E-05    8.141E-07
  0.007      2.180E-03    8.969E-06    2.211E-03    1.277E-05    2.289E-03    1.300E-05    2.004E-03    1.216E-05    1.311E-04    3.111E-06       n.a.         n.a.         n.a.         n.a.      7.250E-04    4.491E-06
  0.008      1.431E-02    2.816E-05    1.418E-02    3.964E-05    1.347E-02    3.864E-05    1.155E-02    3.578E-05    1.474E-03    1.278E-05    1.109E-07    1.109E-07       n.a.         n.a.      4.498E-03    1.369E-05
  0.009      4.741E-02    6.147E-05    4.649E-02    8.609E-05    4.350E-02    8.327E-05    3.752E-02    7.734E-05    7.586E-03    3.477E-05    3.028E-06    6.947E-07       n.a.         n.a.      1.517E-02    3.020E-05
   0.01      1.048E-01    1.075E-04    1.022E-01    1.502E-04    9.612E-02    1.456E-04    8.481E-02    1.368E-04    2.308E-02    7.137E-05    1.390E-05    1.751E-06    4.418E-07    3.124E-07    3.468E-02    5.374E-05
  0.011      1.811E-01    1.640E-04    1.780E-01    2.300E-04    1.681E-01    2.235E-04    1.506E-01    2.116E-04    5.158E-02    1.238E-04    7.226E-05    4.632E-06    2.974E-06    9.405E-07    6.240E-02    8.364E-05
  0.013      3.537E-01    2.975E-04    3.492E-01    4.180E-04    3.341E-01    4.088E-04    3.104E-01    3.941E-04    1.460E-01    2.703E-04    1.794E-03    2.996E-05    8.626E-05    6.565E-06    1.323E-01    1.583E-04
  0.015      5.137E-01    4.478E-04    5.080E-01    6.298E-04    4.932E-01    6.206E-04    4.666E-01    6.037E-04    2.679E-01    4.575E-04    1.373E-02    1.036E-04    7.167E-04    2.364E-05    2.057E-01    2.473E-04
  0.017      6.452E-01    6.101E-04    6.402E-01    8.595E-04    6.259E-01    8.499E-04    5.997E-01    8.321E-04    3.922E-01    6.731E-04    4.692E-02    2.328E-04    3.539E-03    6.386E-05    2.746E-01    3.486E-04
   0.02      7.996E-01    8.735E-04    7.946E-01    1.231E-03    7.805E-01    1.221E-03    7.532E-01    1.200E-03    5.564E-01    1.032E-03    1.361E-01    5.101E-04    1.928E-02    1.918E-04    3.639E-01    5.184E-04
  0.024      9.431E-01    1.246E-03    9.386E-01    1.758E-03    9.258E-01    1.747E-03    8.965E-01    1.720E-03    7.174E-01    1.540E-03    2.824E-01    9.658E-04    7.234E-02    4.883E-04    4.635E-01    7.736E-04
   0.03      1.126E+00    1.880E-03    1.113E+00    2.643E-03    1.103E+00    2.633E-03    1.076E+00    2.604E-03    9.094E-01    2.396E-03    4.929E-01    1.763E-03    1.981E-01    1.116E-03    5.967E-01    1.221E-03
   0.04      1.340E+00    2.884E-03    1.332E+00    4.068E-03    1.316E+00    4.048E-03    1.299E+00    4.028E-03    1.141E+00    3.774E-03    7.545E-01    3.064E-03    4.129E-01    2.262E-03    7.758E-01    1.975E-03
   0.05      1.487E+00    3.580E-03    1.470E+00    5.023E-03    1.457E+00    5.013E-03    1.432E+00    4.982E-03    1.289E+00    4.707E-03    9.324E-01    4.004E-03    5.770E-01    3.155E-03    9.063E-01    2.534E-03
   0.06      1.557E+00    3.828E-03    1.552E+00    5.402E-03    1.524E+00    5.333E-03    1.507E+00    5.306E-03    1.384E+00    5.093E-03    1.021E+00    4.359E-03    6.731E-01    3.552E-03    9.773E-01    2.767E-03
   0.07      1.571E+00    3.752E-03    1.577E+00    5.326E-03    1.567E+00    5.302E-03    1.542E+00    5.260E-03    1.425E+00    5.034E-03    1.089E+00    4.421E-03    7.347E-01    3.626E-03    1.018E+00    2.770E-03
   0.08      1.558E+00    3.562E-03    1.556E+00    5.014E-03    1.547E+00    4.990E-03    1.536E+00    4.957E-03    1.418E+00    4.761E-03    1.108E+00    4.215E-03    7.554E-01    3.487E-03    1.023E+00    2.644E-03
   0.1       1.502E+00    3.156E-03    1.493E+00    4.431E-03    1.514E+00    4.484E-03    1.508E+00    4.475E-03    1.405E+00    4.293E-03    1.106E+00    3.825E-03    7.787E-01    3.216E-03    1.011E+00    2.392E-03
   0.12      1.438E+00    2.903E-03    1.446E+00    4.119E-03    1.450E+00    4.117E-03    1.446E+00    4.114E-03    1.372E+00    4.023E-03    1.093E+00    3.578E-03    7.807E-01    3.023E-03    9.798E-01    2.201E-03
   0.15      1.392E+00    2.792E-03    1.398E+00    3.961E-03    1.411E+00    3.960E-03    1.417E+00    3.972E-03    1.352E+00    3.892E-03    1.086E+00    3.472E-03    7.968E-01    2.970E-03    9.689E-01    2.149E-03
   0.2       1.323E+00    2.748E-03    1.326E+00    3.890E-03    1.347E+00    3.920E-03    1.366E+00    3.953E-03    1.314E+00    3.880E-03    1.090E+00    3.532E-03    8.139E-01    3.024E-03    9.543E-01    2.154E-03
   0.24      1.297E+00    2.788E-03    1.309E+00    3.965E-03    1.315E+00    3.965E-03    1.327E+00    3.984E-03    1.302E+00    3.955E-03    1.090E+00    3.604E-03    8.245E-01    3.110E-03    9.419E-01    2.185E-03
   0.3       1.262E+00    2.840E-03    1.263E+00    4.013E-03    1.274E+00    4.030E-03    1.296E+00    4.070E-03    1.269E+00    4.032E-03    1.079E+00    3.697E-03    8.336E-01    3.225E-03    9.360E-01    2.249E-03
   0.4       1.219E+00    2.941E-03    1.236E+00    4.193E-03    1.239E+00    4.187E-03    1.255E+00    4.214E-03    1.237E+00    4.177E-03    1.081E+00    3.890E-03    8.607E-01    3.440E-03    9.275E-01    2.359E-03
   0.5       1.187E+00    3.032E-03    1.199E+00    4.309E-03    1.211E+00    4.321E-03    1.234E+00    4.359E-03    1.221E+00    4.330E-03    1.075E+00    4.041E-03    8.788E-01    3.624E-03    9.304E-01    2.473E-03
  0.511      1.188E+00    1.535E-03    1.195E+00    2.207E-03    1.210E+00    2.277E-03    1.233E+00    2.361E-03    1.219E+00    2.402E-03    1.074E+00    2.275E-03    8.798E-01    2.042E-03    9.281E-01    1.575E-03
   0.6       1.172E+00    1.551E-03    1.180E+00    2.229E-03    1.196E+00    2.302E-03    1.214E+00    2.379E-03    1.204E+00    2.423E-03    1.073E+00    2.308E-03    8.913E-01    2.085E-03    9.305E-01    2.557E-03
  0.662      1.170E+00    1.559E-03    1.174E+00    2.237E-03    1.188E+00    2.307E-03    1.214E+00    2.394E-03    1.199E+00    2.432E-03    1.075E+00    2.322E-03    9.029E-01    2.109E-03    9.367E-01    1.673E-03
   0.8       1.149E+00    1.583E-03    1.158E+00    2.275E-03    1.165E+00    2.340E-03    1.188E+00    2.424E-03    1.186E+00    2.476E-03    1.073E+00    2.377E-03    9.121E-01    2.172E-03    9.367E-01    2.734E-03
    1        1.138E+00    1.632E-03    1.141E+00    2.340E-03    1.153E+00    2.414E-03    1.176E+00    2.498E-03    1.170E+00    2.546E-03    1.071E+00    2.458E-03    9.256E-01    2.264E-03    9.413E-01    2.884E-03
  1.117      1.137E+00    1.654E-03    1.145E+00    2.377E-03    1.157E+00    2.450E-03    1.168E+00    2.523E-03    1.166E+00    2.576E-03    1.078E+00    2.498E-03    9.372E-01    2.309E-03    9.500E-01    1.897E-03
   1.2       1.133E+00    1.656E-03    1.149E+00    2.388E-03    1.155E+00    2.456E-03    1.164E+00    2.528E-03    1.159E+00    2.575E-03    1.078E+00    2.507E-03    9.449E-01    2.325E-03    9.553E-01    3.048E-03
   1.3       1.132E+00    1.664E-03    1.134E+00    2.385E-03    1.146E+00    2.460E-03    1.163E+00    2.541E-03    1.160E+00    2.591E-03    1.080E+00    2.524E-03    9.455E-01    2.339E-03    9.567E-01    3.108E-03
   1.33      1.128E+00    1.647E-03    1.132E+00    2.364E-03    1.142E+00    2.436E-03    1.159E+00    2.516E-03    1.155E+00    2.562E-03    1.073E+00    2.493E-03    9.494E-01    2.326E-03    9.612E-01    1.993E-03
   1.5       1.123E+00    1.669E-03    1.128E+00    2.395E-03    1.130E+00    2.458E-03    1.151E+00    2.544E-03    1.151E+00    2.596E-03    1.070E+00    2.527E-03    9.552E-01    2.366E-03    9.583E-01    3.215E-03
   1.7       1.119E+00    1.696E-03    1.125E+00    2.437E-03    1.132E+00    2.509E-03    1.146E+00    2.585E-03    1.143E+00    2.636E-03    1.075E+00    2.582E-03    9.600E-01    2.418E-03    9.679E-01    3.340E-03
    2        1.116E+00    1.740E-03    1.116E+00    2.493E-03    1.124E+00    2.567E-03    1.139E+00    2.651E-03    1.135E+00    2.700E-03    1.071E+00    2.649E-03    9.714E-01    2.501E-03    9.652E-01    3.468E-03
   2.4       1.111E+00    1.795E-03    1.117E+00    2.579E-03    1.118E+00    2.649E-03    1.133E+00    2.734E-03    1.134E+00    2.794E-03    1.069E+00    2.738E-03    9.797E-01    2.601E-03    9.799E-01    3.668E-03
    3        1.109E+00    1.871E-03    1.114E+00    2.689E-03    1.116E+00    2.761E-03    1.125E+00    2.842E-03    1.121E+00    2.899E-03    1.069E+00    2.861E-03    9.834E-01    2.723E-03    9.884E-01    3.902E-03
    4        1.106E+00    1.978E-03    1.105E+00    2.834E-03    1.113E+00    2.921E-03    1.113E+00    2.997E-03    1.111E+00    3.060E-03    1.071E+00    3.036E-03    9.915E-01    2.903E-03    9.897E-01    4.187E-03
    5        1.100E+00    2.053E-03    1.100E+00    2.943E-03    1.101E+00    3.023E-03    1.108E+00    3.115E-03    1.111E+00    3.189E-03    1.058E+00    3.146E-03    9.997E-01    3.040E-03    9.971E-01    4.435E-03
    6        1.098E+00    2.110E-03    1.098E+00    3.026E-03    1.100E+00    3.110E-03    1.104E+00    3.200E-03    1.106E+00    3.276E-03    1.062E+00    3.247E-03    1.003E+00    3.138E-03    1.001E+00    4.630E-03
  6.129      1.095E+00    2.093E-03    1.098E+00    3.006E-03    1.098E+00    3.087E-03    1.107E+00    3.184E-03    1.107E+00    3.258E-03    1.068E+00    3.235E-03    1.004E+00    3.120E-03    1.001E+00    2.950E-03
    8        1.098E+00    2.187E-03    1.094E+00    3.130E-03    1.101E+00    3.228E-03    1.099E+00    3.309E-03    1.099E+00    3.388E-03    1.062E+00    3.375E-03    1.008E+00    3.268E-03    9.943E-01    4.890E-03
    10       1.092E+00    2.245E-03    1.093E+00    3.220E-03    1.099E+00    3.319E-03    1.092E+00    3.398E-03    1.095E+00    3.484E-03    1.058E+00    3.466E-03    1.007E+00    3.369E-03    1.010E+00    5.148E-03
    15       1.098E+00    2.361E-03    1.098E+00    3.386E-03    1.095E+00    3.475E-03    1.095E+00    3.571E-03    1.094E+00    3.655E-03    1.065E+00    3.656E-03    1.012E+00    3.552E-03    1.010E+00    3.468E-03
    20       1.101E+00    2.412E-03    1.108E+00    3.472E-03    1.108E+00    3.569E-03    1.110E+00    3.672E-03    1.098E+00    3.738E-03    1.063E+00    3.733E-03    1.019E+00    3.645E-03    1.023E+00    3.605E-03
    30       1.128E+00    2.492E-03    1.126E+00    3.571E-03    1.126E+00    3.672E-03    1.121E+00    3.765E-03    1.126E+00    3.867E-03    1.085E+00    3.854E-03    1.040E+00    3.765E-03    1.041E+00    3.753E-03
    40       1.150E+00    2.532E-03    1.155E+00    3.639E-03    1.150E+00    3.735E-03    1.147E+00    3.834E-03    1.152E+00    3.936E-03    1.109E+00    3.921E-03    1.056E+00    3.820E-03    1.068E+00    3.867E-03
    50       1.179E+00    2.565E-03    1.187E+00    3.693E-03    1.177E+00    3.780E-03    1.175E+00    3.883E-03    1.173E+00    3.976E-03    1.136E+00    3.972E-03    1.090E+00    3.886E-03    1.091E+00    3.947E-03
