# Supplementary material for: COMPILATION OF CONVERSION COEFFICIENTS FOR THE DOSE TO THE LENS OF THE EYE
Source: Radiat Prot Dosimetry. 2016 Aug 19;174(3):348–70. doi: 10.1093/rpd/ncw194 (PMC5423102; doi:10.1093/rpd/ncw194)
Supplement: Supplementary Data [file 2016-06-14-Compilation-of-Eye-lens-Conversion-Coefficients_submitteddat.zip › Photons-CPE_sensitive-cells_right.txt]

Photons CPE; Absorbed dose per fluence
Right eye; sensitive part of the lens
  Energy        000°       u(000°)        015°       u(015°)        030°       u(030°)        045°       u(045°)        060°       u(060°)        075°       u(075°)        090°       u(090°)        ROT        u(ROT )
   MeV       pGy * cm²    pGy * cm²    pGy * cm²    pGy * cm²    pGy * cm²    pGy * cm²    pGy * cm²    pGy * cm²    pGy * cm²    pGy * cm²    pGy * cm²    pGy * cm²    pGy * cm²    pGy * cm²    pGy * cm²    pGy * cm²
  0.005      4.097E-05    2.656E-06    6.907E-05    4.946E-06    1.483E-04    7.454E-06    1.564E-04    7.869E-06    1.248E-06    7.204E-07       n.a.         n.a.         n.a.         n.a.      3.062E-05    7.209E-06
  0.006      7.937E-03    4.049E-05    8.866E-03    6.139E-05    1.058E-02    6.896E-05    1.006E-02    6.912E-05    2.744E-04    1.170E-05       n.a.         n.a.         n.a.         n.a.      3.131E-03    8.272E-05
  0.007      1.067E-01    6.049E-04    1.063E-01    8.540E-04    1.040E-01    8.449E-04    9.158E-02    7.927E-04    8.261E-03    2.381E-04       n.a.         n.a.         n.a.         n.a.      3.388E-02    2.954E-04
  0.008      4.252E-01    1.291E-03    4.095E-01    1.792E-03    3.764E-01    1.718E-03    3.212E-01    1.587E-03    5.949E-02    6.829E-04    7.842E-06    7.842E-06       n.a.         n.a.      1.292E-01    6.163E-04
  0.009      9.033E-01    1.995E-03    8.729E-01    2.774E-03    7.946E-01    2.647E-03    6.772E-01    2.443E-03    2.001E-01    1.328E-03    5.289E-05    2.159E-05       n.a.         n.a.      2.852E-01    9.739E-04
   0.01      1.376E+00    2.595E-03    1.327E+00    3.605E-03    1.228E+00    3.467E-03    1.063E+00    3.227E-03    4.191E-01    2.026E-03    1.179E-04    3.394E-05       n.a.         n.a.      4.525E-01    1.292E-03
  0.011      1.729E+00    3.050E-03    1.686E+00    4.260E-03    1.566E+00    4.106E-03    1.386E+00    3.862E-03    6.700E-01    2.686E-03    9.045E-04    9.864E-05    2.157E-05    1.525E-05    5.921E-01    1.549E-03
  0.013      2.024E+00    3.584E-03    1.997E+00    5.036E-03    1.888E+00    4.897E-03    1.737E+00    4.697E-03    1.084E+00    3.711E-03    1.254E-02    3.991E-04    4.724E-04    7.736E-05    7.593E-01    1.909E-03
  0.015      1.978E+00    3.801E-03    1.955E+00    5.345E-03    1.885E+00    5.249E-03    1.765E+00    5.079E-03    1.277E+00    4.322E-03    6.340E-02    9.629E-04    3.080E-03    2.119E-04    7.971E-01    2.104E-03
  0.017      1.805E+00    3.857E-03    1.788E+00    5.430E-03    1.740E+00    5.358E-03    1.649E+00    5.217E-03    1.286E+00    4.608E-03    1.484E-01    1.565E-03    1.257E-02    4.552E-04    7.723E-01    2.210E-03
   0.02      1.494E+00    3.790E-03    1.478E+00    5.332E-03    1.450E+00    5.280E-03    1.402E+00    5.194E-03    1.174E+00    4.757E-03    2.810E-01    2.326E-03    4.406E-02    9.206E-04    6.873E-01    2.262E-03
  0.024      1.162E+00    3.627E-03    1.161E+00    5.128E-03    1.135E+00    5.072E-03    1.106E+00    5.009E-03    9.606E-01    4.673E-03    3.729E-01    2.910E-03    1.008E-01    1.512E-03    5.793E-01    2.270E-03
   0.03      8.534E-01    3.396E-03    8.420E-01    4.769E-03    8.417E-01    4.774E-03    8.003E-01    4.657E-03    7.294E-01    4.452E-03    3.842E-01    3.229E-03    1.650E-01    2.114E-03    4.586E-01    2.227E-03
   0.04      5.888E-01    3.053E-03    5.834E-01    4.297E-03    5.735E-01    4.264E-03    5.704E-01    4.259E-03    5.301E-01    4.113E-03    3.438E-01    3.308E-03    1.926E-01    2.462E-03    3.426E-01    2.096E-03
   0.05      4.892E-01    2.833E-03    4.855E-01    3.985E-03    4.807E-01    3.978E-03    4.713E-01    3.935E-03    4.358E-01    3.785E-03    3.123E-01    3.198E-03    1.973E-01    2.546E-03    2.993E-01    2.015E-03
   0.06      4.508E-01    2.674E-03    4.471E-01    3.759E-03    4.403E-01    3.718E-03    4.378E-01    3.708E-03    4.119E-01    3.612E-03    3.024E-01    3.099E-03    2.019E-01    2.533E-03    2.856E-01    1.937E-03
   0.07      4.554E-01    2.618E-03    4.547E-01    3.700E-03    4.606E-01    3.730E-03    4.441E-01    3.648E-03    4.222E-01    3.548E-03    3.171E-01    3.075E-03    2.211E-01    2.571E-03    2.921E-01    1.906E-03
   0.08      4.809E-01    2.623E-03    4.813E-01    3.698E-03    4.754E-01    3.696E-03    4.684E-01    3.607E-03    4.459E-01    3.554E-03    3.443E-01    3.127E-03    2.388E-01    2.599E-03    3.141E-01    1.947E-03
   0.1       5.576E-01    2.818E-03    5.504E-01    3.935E-03    5.513E-01    3.926E-03    5.536E-01    3.954E-03    5.343E-01    3.882E-03    4.185E-01    3.446E-03    3.007E-01    2.925E-03    3.750E-01    2.118E-03
   0.12      6.617E-01    3.228E-03    6.679E-01    4.584E-03    6.683E-01    4.530E-03    6.678E-01    4.596E-03    6.460E-01    4.491E-03    5.063E-01    3.951E-03    3.692E-01    3.388E-03    4.559E-01    2.448E-03
   0.15      8.355E-01    4.003E-03    8.320E-01    5.658E-03    8.484E-01    5.688E-03    8.407E-01    5.663E-03    8.334E-01    5.690E-03    6.710E-01    5.068E-03    5.004E-01    4.436E-03    5.780E-01    3.068E-03
   0.2       1.138E+00    5.645E-03    1.140E+00    7.997E-03    1.157E+00    8.066E-03    1.167E+00    8.130E-03    1.151E+00    8.083E-03    9.391E-01    7.316E-03    7.289E-01    6.382E-03    8.079E-01    4.413E-03
   0.24      1.378E+00    7.133E-03    1.399E+00    1.018E-02    1.398E+00    1.010E-02    1.385E+00    1.010E-02    1.419E+00    1.028E-02    1.179E+00    9.300E-03    9.008E-01    8.074E-03    9.963E-01    5.549E-03
   0.3       1.751E+00    9.462E-03    1.757E+00    1.338E-02    1.762E+00    1.340E-02    1.783E+00    1.346E-02    1.797E+00    1.356E-02    1.517E+00    1.239E-02    1.197E+00    1.096E-02    1.297E+00    7.464E-03
   0.4       2.295E+00    1.335E-02    2.374E+00    1.933E-02    2.330E+00    1.898E-02    2.372E+00    1.914E-02    2.391E+00    1.923E-02    2.051E+00    1.770E-02    1.699E+00    1.604E-02    1.749E+00    1.070E-02
   0.5       2.818E+00    1.735E-02    2.823E+00    2.451E-02    2.876E+00    2.477E-02    2.929E+00    2.498E-02    3.009E+00    2.533E-02    2.637E+00    2.353E-02    2.132E+00    2.103E-02    2.228E+00    1.418E-02
  0.511      2.906E+00    9.026E-03    2.915E+00    1.296E-02    2.948E+00    1.335E-02    2.997E+00    1.383E-02    2.977E+00    1.410E-02    2.643E+00    1.341E-02    2.208E+00    1.217E-02    2.258E+00    9.209E-03
   0.6       3.348E+00    1.064E-02    3.368E+00    1.533E-02    3.420E+00    1.583E-02    3.478E+00    1.636E-02    3.489E+00    1.678E-02    3.058E+00    1.581E-02    2.594E+00    1.444E-02    2.644E+00    1.750E-02
  0.662      3.644E+00    1.170E-02    3.649E+00    1.677E-02    3.694E+00    1.730E-02    3.780E+00    1.797E-02    3.785E+00    1.836E-02    3.374E+00    1.750E-02    2.875E+00    1.603E-02    2.917E+00    1.256E-02
   0.8       4.242E+00    1.410E-02    4.326E+00    2.041E-02    4.306E+00    2.085E-02    4.384E+00    2.158E-02    4.408E+00    2.207E-02    4.016E+00    2.130E-02    3.453E+00    1.958E-02    3.462E+00    2.436E-02
    1        5.093E+00    1.761E-02    5.096E+00    2.521E-02    5.120E+00    2.594E-02    5.240E+00    2.690E-02    5.305E+00    2.767E-02    4.818E+00    2.661E-02    4.263E+00    2.482E-02    4.236E+00    3.129E-02
  1.117      5.580E+00    1.952E-02    5.572E+00    2.790E-02    5.709E+00    2.906E-02    5.683E+00    2.962E-02    5.742E+00    3.045E-02    5.276E+00    2.943E-02    4.681E+00    2.755E-02    4.632E+00    2.231E-02
   1.2       5.814E+00    2.053E-02    5.931E+00    2.973E-02    5.930E+00    3.048E-02    5.976E+00    3.141E-02    6.028E+00    3.215E-02    5.560E+00    3.121E-02    4.984E+00    2.925E-02    4.871E+00    3.752E-02
   1.3       6.229E+00    2.205E-02    6.211E+00    3.153E-02    6.293E+00    3.258E-02    6.415E+00    3.370E-02    6.435E+00    3.446E-02    5.981E+00    3.357E-02    5.308E+00    3.130E-02    5.250E+00    4.110E-02
   1.33      6.321E+00    2.223E-02    6.361E+00    3.196E-02    6.352E+00    3.275E-02    6.448E+00    3.380E-02    6.515E+00    3.468E-02    6.041E+00    3.373E-02    5.380E+00    3.157E-02    5.386E+00    2.688E-02
   1.5       6.894E+00    2.468E-02    6.976E+00    3.561E-02    6.914E+00    3.629E-02    7.016E+00    3.748E-02    7.095E+00    3.846E-02    6.644E+00    3.761E-02    6.000E+00    3.544E-02    5.975E+00    4.813E-02
   1.7       7.467E+00    2.736E-02    7.579E+00    3.950E-02    7.588E+00    4.058E-02    7.679E+00    4.182E-02    7.775E+00    4.298E-02    7.250E+00    4.190E-02    6.578E+00    3.950E-02    6.487E+00    5.408E-02
    2        8.386E+00    3.155E-02    8.383E+00    4.529E-02    8.466E+00    4.667E-02    8.531E+00    4.801E-02    8.623E+00    4.932E-02    8.109E+00    4.825E-02    7.428E+00    4.579E-02    7.227E+00    6.282E-02
   2.4       9.406E+00    3.681E-02    9.533E+00    5.304E-02    9.465E+00    5.426E-02    9.705E+00    5.636E-02    9.720E+00    5.761E-02    9.128E+00    5.627E-02    8.421E+00    5.372E-02    8.319E+00    7.529E-02
    3        1.098E+01    4.473E-02    1.103E+01    6.426E-02    1.105E+01    6.598E-02    1.109E+01    6.779E-02    1.125E+01    6.989E-02    1.064E+01    6.855E-02    9.862E+00    6.546E-02    9.821E+00    9.350E-02
    4        1.321E+01    5.712E-02    1.331E+01    8.227E-02    1.342E+01    8.481E-02    1.332E+01    8.670E-02    1.339E+01    8.874E-02    1.294E+01    8.829E-02    1.197E+01    8.428E-02    1.180E+01    1.207E-01
    5        1.543E+01    6.939E-02    1.531E+01    9.903E-02    1.548E+01    1.023E-01    1.570E+01    1.058E-01    1.561E+01    1.078E-01    1.468E+01    1.058E-01    1.424E+01    1.036E-01    1.376E+01    1.483E-01
    6        1.740E+01    8.071E-02    1.740E+01    1.157E-01    1.753E+01    1.194E-01    1.753E+01    1.226E-01    1.752E+01    1.254E-01    1.672E+01    1.237E-01    1.602E+01    1.207E-01    1.565E+01    1.759E-01
  6.129      1.762E+01    8.138E-02    1.773E+01    1.170E-01    1.744E+01    1.192E-01    1.798E+01    1.244E-01    1.806E+01    1.274E-01    1.711E+01    1.256E-01    1.641E+01    1.222E-01    1.608E+01    1.145E-01
    8        2.148E+01    1.033E-01    2.127E+01    1.474E-01    2.143E+01    1.521E-01    2.153E+01    1.565E-01    2.160E+01    1.605E-01    2.070E+01    1.592E-01    1.988E+01    1.550E-01    1.934E+01    2.300E-01
    10       2.540E+01    1.261E-01    2.545E+01    1.808E-01    2.527E+01    1.852E-01    2.550E+01    1.912E-01    2.542E+01    1.953E-01    2.464E+01    1.948E-01    2.337E+01    1.890E-01    2.360E+01    2.903E-01
    15       3.594E+01    1.861E-01    3.583E+01    2.664E-01    3.566E+01    2.730E-01    3.537E+01    2.795E-01    3.578E+01    2.882E-01    3.476E+01    2.877E-01    3.329E+01    2.808E-01    3.316E+01    2.739E-01
    20       4.610E+01    2.444E-01    4.618E+01    3.509E-01    4.686E+01    3.636E-01    4.640E+01    3.721E-01    4.617E+01    3.799E-01    4.594E+01    3.847E-01    4.374E+01    3.742E-01    4.346E+01    3.684E-01
    30       6.958E+01    3.705E-01    6.888E+01    5.290E-01    6.961E+01    5.466E-01    6.897E+01    5.593E-01    6.870E+01    5.717E-01    6.777E+01    5.769E-01    6.470E+01    5.623E-01    6.454E+01    5.607E-01
    40       9.398E+01    4.975E-01    9.335E+01    7.110E-01    9.349E+01    7.319E-01    9.397E+01    7.547E-01    9.486E+01    7.763E-01    9.025E+01    7.686E-01    8.679E+01    7.529E-01    8.724E+01    7.601E-01
    50       1.186E+02    6.226E-01    1.193E+02    8.959E-01    1.186E+02    9.181E-01    1.188E+02    9.450E-01    1.182E+02    9.659E-01    1.141E+02    9.636E-01    1.093E+02    9.420E-01    1.090E+02    9.546E-01
