# Supplementary material for: COMPILATION OF CONVERSION COEFFICIENTS FOR THE DOSE TO THE LENS OF THE EYE
Source: Radiat Prot Dosimetry. 2016 Aug 19;174(3):348–70. doi: 10.1093/rpd/ncw194 (PMC5423102; doi:10.1093/rpd/ncw194)
Supplement: Supplementary Data [file 2016-06-14-Compilation-of-Eye-lens-Conversion-Coefficients_submitteddat.zip › Photons-CPE_sensitive-cells-maximum-left_right.txt]

Photons CPE; Absorbed dose per fluence
Maximum of both eyes; sensitive part of the lens
  Energy        000°       u(000°)        015°       u(015°)        030°       u(030°)        045°       u(045°)        060°       u(060°)        075°       u(075°)        090°       u(090°)        ROT        u(ROT )
   MeV       pGy * cm²    pGy * cm²    pGy * cm²    pGy * cm²    pGy * cm²    pGy * cm²    pGy * cm²    pGy * cm²    pGy * cm²    pGy * cm²    pGy * cm²    pGy * cm²    pGy * cm²    pGy * cm²    pGy * cm²    pGy * cm²
  0.005      4.097E-05    2.656E-06    6.907E-05    4.946E-06    1.483E-04    7.454E-06    1.564E-04    7.869E-06    5.948E-05    4.974E-06    7.938E-06    5.836E-07    4.113E-07    5.937E-08    3.062E-05    7.209E-06
  0.006      7.937E-03    4.049E-05    8.866E-03    6.139E-05    1.061E-02    6.906E-05    1.018E-02    6.954E-05    5.725E-03    5.345E-05    1.558E-03    8.957E-06    1.743E-04    2.994E-06    3.131E-03    8.272E-05
  0.007      1.067E-01    6.049E-04    1.064E-01    8.542E-04    1.046E-01    8.469E-04    9.158E-02    7.927E-04    6.220E-02    6.532E-04    2.668E-02    4.278E-04    4.672E-03    1.790E-04    3.388E-02    2.954E-04
  0.008      4.252E-01    1.291E-03    4.123E-01    1.798E-03    3.788E-01    1.723E-03    3.244E-01    1.595E-03    2.349E-01    1.357E-03    1.235E-01    9.838E-04    3.646E-02    5.346E-04    1.292E-01    6.163E-04
  0.009      9.033E-01    1.995E-03    8.756E-01    2.778E-03    7.974E-01    2.651E-03    6.774E-01    2.444E-03    5.207E-01    2.143E-03    3.199E-01    1.679E-03    1.225E-01    1.039E-03    2.852E-01    9.739E-04
   0.01      1.376E+00    2.595E-03    1.336E+00    3.617E-03    1.228E+00    3.467E-03    1.063E+00    3.227E-03    8.583E-01    2.899E-03    5.786E-01    2.380E-03    2.629E-01    1.604E-03    4.525E-01    1.292E-03
  0.011      1.729E+00    3.050E-03    1.687E+00    4.262E-03    1.567E+00    4.107E-03    1.386E+00    3.862E-03    1.151E+00    3.521E-03    8.450E-01    3.016E-03    4.425E-01    2.182E-03    5.921E-01    1.549E-03
  0.013      2.024E+00    3.584E-03    1.997E+00    5.036E-03    1.899E+00    4.911E-03    1.739E+00    4.700E-03    1.529E+00    4.406E-03    1.253E+00    3.990E-03    7.870E-01    3.161E-03    7.593E-01    1.909E-03
  0.015      1.978E+00    3.801E-03    1.955E+00    5.345E-03    1.885E+00    5.249E-03    1.774E+00    5.091E-03    1.632E+00    4.883E-03    1.409E+00    4.537E-03    1.017E+00    3.855E-03    7.971E-01    2.104E-03
  0.017      1.805E+00    3.857E-03    1.788E+00    5.430E-03    1.740E+00    5.358E-03    1.674E+00    5.254E-03    1.550E+00    5.055E-03    1.400E+00    4.806E-03    1.106E+00    4.271E-03    7.723E-01    2.210E-03
   0.02      1.494E+00    3.790E-03    1.487E+00    5.346E-03    1.472E+00    5.318E-03    1.426E+00    5.234E-03    1.352E+00    5.098E-03    1.264E+00    4.930E-03    1.071E+00    4.540E-03    6.873E-01    2.262E-03
  0.024      1.162E+00    3.627E-03    1.172E+00    5.150E-03    1.154E+00    5.108E-03    1.138E+00    5.074E-03    1.106E+00    5.004E-03    1.050E+00    4.876E-03    9.275E-01    4.585E-03    5.793E-01    2.270E-03
   0.03      8.534E-01    3.396E-03    8.485E-01    4.787E-03    8.504E-01    4.789E-03    8.498E-01    4.791E-03    8.240E-01    4.715E-03    7.934E-01    4.631E-03    7.281E-01    4.440E-03    4.586E-01    2.227E-03
   0.04      5.888E-01    3.053E-03    5.953E-01    4.337E-03    5.973E-01    4.339E-03    5.923E-01    4.326E-03    5.874E-01    4.306E-03    5.768E-01    4.273E-03    5.303E-01    4.090E-03    3.426E-01    2.096E-03
   0.05      4.892E-01    2.833E-03    4.880E-01    4.014E-03    4.943E-01    4.022E-03    5.005E-01    4.062E-03    4.970E-01    4.039E-03    4.800E-01    3.978E-03    4.462E-01    3.815E-03    2.993E-01    2.015E-03
   0.06      4.508E-01    2.674E-03    4.524E-01    3.771E-03    4.612E-01    3.810E-03    4.636E-01    3.834E-03    4.587E-01    3.811E-03    4.414E-01    3.726E-03    4.275E-01    3.675E-03    2.856E-01    1.937E-03
   0.07      4.554E-01    2.618E-03    4.628E-01    3.750E-03    4.611E-01    3.707E-03    4.614E-01    3.741E-03    4.587E-01    3.703E-03    4.461E-01    3.627E-03    4.311E-01    3.608E-03    2.921E-01    1.906E-03
   0.08      4.809E-01    2.623E-03    4.862E-01    3.717E-03    4.840E-01    3.684E-03    4.868E-01    3.709E-03    4.766E-01    3.667E-03    4.767E-01    3.697E-03    4.602E-01    3.620E-03    3.141E-01    1.947E-03
   0.1       5.576E-01    2.818E-03    5.593E-01    3.967E-03    5.682E-01    4.030E-03    5.695E-01    3.991E-03    5.619E-01    3.973E-03    5.585E-01    3.956E-03    5.419E-01    3.909E-03    3.750E-01    2.118E-03
   0.12      6.617E-01    3.228E-03    6.696E-01    4.607E-03    6.683E-01    4.530E-03    6.726E-01    4.554E-03    6.624E-01    4.482E-03    6.655E-01    4.521E-03    6.425E-01    4.417E-03    4.559E-01    2.448E-03
   0.15      8.355E-01    4.003E-03    8.395E-01    5.737E-03    8.484E-01    5.688E-03    8.407E-01    5.663E-03    8.443E-01    5.678E-03    8.366E-01    5.614E-03    8.072E-01    5.534E-03    5.780E-01    3.068E-03
   0.2       1.138E+00    5.645E-03    1.144E+00    8.046E-03    1.157E+00    8.066E-03    1.167E+00    8.130E-03    1.151E+00    8.083E-03    1.147E+00    7.979E-03    1.120E+00    7.908E-03    8.079E-01    4.413E-03
   0.24      1.378E+00    7.133E-03    1.399E+00    1.018E-02    1.398E+00    1.010E-02    1.385E+00    1.010E-02    1.419E+00    1.028E-02    1.403E+00    1.014E-02    1.380E+00    1.006E-02    9.963E-01    5.549E-03
   0.3       1.751E+00    9.462E-03    1.757E+00    1.338E-02    1.762E+00    1.340E-02    1.783E+00    1.346E-02    1.797E+00    1.356E-02    1.762E+00    1.338E-02    1.733E+00    1.323E-02    1.297E+00    7.464E-03
   0.4       2.295E+00    1.335E-02    2.374E+00    1.933E-02    2.330E+00    1.898E-02    2.372E+00    1.914E-02    2.391E+00    1.923E-02    2.343E+00    1.900E-02    2.286E+00    1.869E-02    1.749E+00    1.070E-02
   0.5       2.818E+00    1.735E-02    2.823E+00    2.451E-02    2.876E+00    2.477E-02    2.929E+00    2.498E-02    3.009E+00    2.533E-02    2.864E+00    2.471E-02    2.843E+00    2.449E-02    2.228E+00    1.418E-02
  0.511      2.906E+00    9.026E-03    2.915E+00    1.296E-02    2.948E+00    1.335E-02    2.997E+00    1.383E-02    2.977E+00    1.410E-02    2.898E+00    1.411E-02    2.923E+00    1.417E-02    2.258E+00    9.209E-03
   0.6       3.348E+00    1.064E-02    3.368E+00    1.533E-02    3.420E+00    1.583E-02    3.478E+00    1.636E-02    3.489E+00    1.678E-02    3.395E+00    1.683E-02    3.378E+00    1.673E-02    2.644E+00    1.750E-02
  0.662      3.644E+00    1.170E-02    3.649E+00    1.677E-02    3.694E+00    1.730E-02    3.780E+00    1.797E-02    3.785E+00    1.836E-02    3.661E+00    1.836E-02    3.650E+00    1.827E-02    2.917E+00    1.256E-02
   0.8       4.242E+00    1.410E-02    4.326E+00    2.041E-02    4.306E+00    2.085E-02    4.384E+00    2.158E-02    4.408E+00    2.207E-02    4.319E+00    2.235E-02    4.309E+00    2.225E-02    3.462E+00    2.436E-02
    1        5.093E+00    1.761E-02    5.096E+00    2.521E-02    5.120E+00    2.594E-02    5.240E+00    2.690E-02    5.305E+00    2.767E-02    5.120E+00    2.769E-02    5.091E+00    2.755E-02    4.236E+00    3.129E-02
  1.117      5.580E+00    1.952E-02    5.572E+00    2.790E-02    5.709E+00    2.906E-02    5.683E+00    2.962E-02    5.742E+00    3.045E-02    5.572E+00    3.064E-02    5.538E+00    3.035E-02    4.632E+00    2.231E-02
   1.2       5.814E+00    2.053E-02    5.931E+00    2.973E-02    5.930E+00    3.048E-02    5.976E+00    3.141E-02    6.028E+00    3.215E-02    5.896E+00    3.248E-02    5.855E+00    3.224E-02    4.871E+00    3.752E-02
   1.3       6.229E+00    2.205E-02    6.271E+00    3.181E-02    6.293E+00    3.258E-02    6.415E+00    3.370E-02    6.435E+00    3.446E-02    6.246E+00    3.467E-02    6.259E+00    3.461E-02    5.250E+00    4.110E-02
   1.33      6.321E+00    2.223E-02    6.361E+00    3.196E-02    6.352E+00    3.275E-02    6.448E+00    3.380E-02    6.515E+00    3.468E-02    6.373E+00    3.510E-02    6.351E+00    3.490E-02    5.386E+00    2.688E-02
   1.5       6.894E+00    2.468E-02    6.976E+00    3.561E-02    6.914E+00    3.629E-02    7.016E+00    3.748E-02    7.095E+00    3.846E-02    6.902E+00    3.884E-02    6.890E+00    3.863E-02    5.975E+00    4.813E-02
   1.7       7.467E+00    2.736E-02    7.579E+00    3.950E-02    7.588E+00    4.058E-02    7.679E+00    4.182E-02    7.775E+00    4.298E-02    7.551E+00    4.326E-02    7.530E+00    4.302E-02    6.487E+00    5.408E-02
    2        8.386E+00    3.155E-02    8.445E+00    4.551E-02    8.466E+00    4.667E-02    8.531E+00    4.801E-02    8.623E+00    4.932E-02    8.418E+00    4.969E-02    8.346E+00    4.936E-02    7.227E+00    6.282E-02
   2.4       9.406E+00    3.681E-02    9.533E+00    5.304E-02    9.523E+00    5.467E-02    9.705E+00    5.636E-02    9.720E+00    5.761E-02    9.479E+00    5.813E-02    9.603E+00    5.833E-02    8.319E+00    7.529E-02
    3        1.098E+01    4.473E-02    1.103E+01    6.426E-02    1.105E+01    6.598E-02    1.109E+01    6.779E-02    1.125E+01    6.989E-02    1.091E+01    7.010E-02    1.089E+01    6.987E-02    9.821E+00    9.350E-02
    4        1.321E+01    5.712E-02    1.331E+01    8.227E-02    1.342E+01    8.481E-02    1.332E+01    8.670E-02    1.339E+01    8.874E-02    1.319E+01    8.996E-02    1.318E+01    8.977E-02    1.180E+01    1.207E-01
    5        1.543E+01    6.939E-02    1.538E+01    9.942E-02    1.548E+01    1.023E-01    1.570E+01    1.058E-01    1.561E+01    1.078E-01    1.529E+01    1.088E-01    1.550E+01    1.093E-01    1.376E+01    1.483E-01
    6        1.740E+01    8.071E-02    1.742E+01    1.160E-01    1.753E+01    1.194E-01    1.764E+01    1.234E-01    1.752E+01    1.254E-01    1.744E+01    1.274E-01    1.748E+01    1.274E-01    1.565E+01    1.759E-01
  6.129      1.762E+01    8.138E-02    1.773E+01    1.170E-01    1.767E+01    1.201E-01    1.798E+01    1.244E-01    1.806E+01    1.274E-01    1.743E+01    1.275E-01    1.760E+01    1.279E-01    1.608E+01    1.145E-01
    8        2.148E+01    1.033E-01    2.167E+01    1.490E-01    2.143E+01    1.521E-01    2.153E+01    1.565E-01    2.160E+01    1.605E-01    2.149E+01    1.629E-01    2.160E+01    1.633E-01    1.934E+01    2.300E-01
    10       2.540E+01    1.261E-01    2.545E+01    1.808E-01    2.574E+01    1.873E-01    2.550E+01    1.912E-01    2.549E+01    1.962E-01    2.559E+01    1.997E-01    2.564E+01    1.996E-01    2.360E+01    2.903E-01
    15       3.594E+01    1.861E-01    3.613E+01    2.678E-01    3.566E+01    2.730E-01    3.574E+01    2.814E-01    3.586E+01    2.888E-01    3.550E+01    2.917E-01    3.523E+01    2.904E-01    3.316E+01    2.739E-01
    20       4.610E+01    2.444E-01    4.634E+01    3.517E-01    4.686E+01    3.636E-01    4.657E+01    3.725E-01    4.667E+01    3.824E-01    4.653E+01    3.874E-01    4.635E+01    3.866E-01    4.346E+01    3.684E-01
    30       6.958E+01    3.705E-01    6.974E+01    5.322E-01    6.961E+01    5.466E-01    6.927E+01    5.607E-01    6.870E+01    5.717E-01    7.003E+01    5.866E-01    6.855E+01    5.804E-01    6.454E+01    5.607E-01
    40       9.398E+01    4.975E-01    9.335E+01    7.110E-01    9.349E+01    7.319E-01    9.397E+01    7.547E-01    9.486E+01    7.763E-01    9.328E+01    7.822E-01    9.210E+01    7.763E-01    8.724E+01    7.601E-01
    50       1.186E+02    6.226E-01    1.193E+02    8.959E-01    1.202E+02    9.247E-01    1.188E+02    9.450E-01    1.186E+02    9.682E-01    1.166E+02    9.749E-01    1.170E+02    9.754E-01    1.090E+02    9.546E-01
