# Supplementary material for: COMPILATION OF CONVERSION COEFFICIENTS FOR THE DOSE TO THE LENS OF THE EYE
Source: Radiat Prot Dosimetry. 2016 Aug 19;174(3):348–70. doi: 10.1093/rpd/ncw194 (PMC5423102; doi:10.1093/rpd/ncw194)
Supplement: Supplementary Data [file 2016-06-14-Compilation-of-Eye-lens-Conversion-Coefficients_submitteddat.zip › Photons-CPE-complete-lens_left.txt]

Photons CPE; Absorbed dose per fluence
Left eye; complete lens
  Energy        000°       u(000°)        015°       u(015°)        030°       u(030°)        045°       u(045°)        060°       u(060°)        075°       u(075°)        090°       u(090°)        ROT        u(ROT )
   MeV       pGy * cm²    pGy * cm²    pGy * cm²    pGy * cm²    pGy * cm²    pGy * cm²    pGy * cm²    pGy * cm²    pGy * cm²    pGy * cm²    pGy * cm²    pGy * cm²    pGy * cm²    pGy * cm²    pGy * cm²    pGy * cm²
  0.005      8.428E-06    4.984E-07    1.419E-05    9.276E-07    3.171E-05    1.425E-06    2.982E-05    1.422E-06    1.203E-05    9.256E-07    1.594E-06    1.082E-07    8.802E-08    1.136E-08    6.675E-06    1.399E-06
  0.006      2.010E-03    8.430E-06    2.336E-03    1.304E-05    2.968E-03    1.511E-05    2.760E-03    1.498E-05    1.461E-03    1.117E-05    3.826E-04    1.836E-06    4.322E-05    6.168E-07    8.424E-04    1.776E-05
  0.007      3.470E-02    1.428E-04    3.552E-02    2.043E-04    3.654E-02    2.072E-04    3.186E-02    1.934E-04    2.034E-02    1.545E-04    7.951E-03    9.663E-05    1.438E-03    4.109E-05    1.154E-02    7.148E-05
  0.008      1.732E-01    3.410E-04    1.713E-01    4.794E-04    1.638E-01    4.688E-04    1.406E-01    4.344E-04    9.777E-02    3.622E-04    4.718E-02    2.516E-04    1.350E-02    1.346E-04    5.447E-02    1.658E-04
  0.009      4.489E-01    5.820E-04    4.398E-01    8.148E-04    4.114E-01    7.880E-04    3.563E-01    7.334E-04    2.667E-01    6.345E-04    1.510E-01    4.774E-04    5.484E-02    2.877E-04    1.436E-01    2.859E-04
   0.01      7.958E-01    8.168E-04    7.776E-01    1.142E-03    7.298E-01    1.106E-03    6.442E-01    1.039E-03    5.084E-01    9.232E-04    3.217E-01    7.344E-04    1.394E-01    4.834E-04    2.635E-01    4.082E-04
  0.011      1.123E+00    1.017E-03    1.100E+00    1.424E-03    1.041E+00    1.385E-03    9.342E-01    1.312E-03    7.721E-01    1.193E-03    5.361E-01    9.941E-04    2.699E-01    7.054E-04    3.871E-01    5.188E-04
  0.013      1.538E+00    1.293E-03    1.518E+00    1.817E-03    1.459E+00    1.781E-03    1.352E+00    1.715E-03    1.191E+00    1.610E-03    9.338E-01    1.425E-03    5.786E-01    1.122E-03    5.750E-01    6.881E-04
  0.015      1.647E+00    1.436E-03    1.629E+00    2.019E-03    1.580E+00    1.988E-03    1.503E+00    1.940E-03    1.377E+00    1.857E-03    1.163E+00    1.707E-03    8.295E-01    1.441E-03    6.596E-01    7.928E-04
  0.017      1.580E+00    1.494E-03    1.570E+00    2.106E-03    1.536E+00    2.084E-03    1.482E+00    2.047E-03    1.390E+00    1.982E-03    1.225E+00    1.861E-03    9.581E-01    1.646E-03    6.727E-01    8.538E-04
   0.02      1.381E+00    1.509E-03    1.376E+00    2.129E-03    1.356E+00    2.114E-03    1.321E+00    2.087E-03    1.269E+00    2.045E-03    1.165E+00    1.960E-03    9.824E-01    1.800E-03    6.284E-01    8.952E-04
  0.024      1.112E+00    1.469E-03    1.116E+00    2.081E-03    1.110E+00    2.076E-03    1.092E+00    2.058E-03    1.063E+00    2.032E-03    9.995E-01    1.970E-03    8.873E-01    1.857E-03    5.464E-01    9.120E-04
   0.03      8.315E-01    1.388E-03    8.355E-01    1.968E-03    8.388E-01    1.970E-03    8.316E-01    1.962E-03    8.112E-01    1.938E-03    7.782E-01    1.900E-03    7.173E-01    1.825E-03    4.408E-01    9.019E-04
   0.04      5.868E-01    1.263E-03    5.950E-01    1.798E-03    5.964E-01    1.798E-03    5.961E-01    1.797E-03    5.900E-01    1.789E-03    5.706E-01    1.760E-03    5.353E-01    1.707E-03    3.397E-01    8.649E-04
   0.05      4.883E-01    1.175E-03    4.895E-01    1.662E-03    4.983E-01    1.676E-03    4.988E-01    1.678E-03    4.954E-01    1.672E-03    4.791E-01    1.643E-03    4.533E-01    1.601E-03    2.975E-01    8.320E-04
   0.06      4.550E-01    1.119E-03    4.563E-01    1.579E-03    4.642E-01    1.597E-03    4.665E-01    1.601E-03    4.619E-01    1.590E-03    4.463E-01    1.558E-03    4.272E-01    1.528E-03    2.857E-01    8.088E-04
   0.07      4.559E-01    1.089E-03    4.623E-01    1.552E-03    4.658E-01    1.557E-03    4.673E-01    1.563E-03    4.637E-01    1.553E-03    4.524E-01    1.531E-03    4.341E-01    1.498E-03    2.953E-01    8.036E-04
   0.08      4.806E-01    1.099E-03    4.869E-01    1.566E-03    4.911E-01    1.571E-03    4.904E-01    1.564E-03    4.877E-01    1.557E-03    4.778E-01    1.541E-03    4.601E-01    1.503E-03    3.155E-01    8.156E-04
   0.1       5.593E-01    1.175E-03    5.622E-01    1.664E-03    5.722E-01    1.687E-03    5.710E-01    1.680E-03    5.646E-01    1.667E-03    5.586E-01    1.645E-03    5.409E-01    1.626E-03    3.766E-01    8.912E-04
   0.12      6.637E-01    1.340E-03    6.648E-01    1.897E-03    6.730E-01    1.905E-03    6.741E-01    1.899E-03    6.716E-01    1.904E-03    6.662E-01    1.895E-03    6.437E-01    1.854E-03    4.522E-01    1.016E-03
   0.15      8.351E-01    1.675E-03    8.347E-01    2.365E-03    8.438E-01    2.369E-03    8.428E-01    2.364E-03    8.446E-01    2.368E-03    8.392E-01    2.361E-03    8.192E-01    2.335E-03    5.811E-01    1.289E-03
   0.2       1.133E+00    2.352E-03    1.140E+00    3.337E-03    1.149E+00    3.338E-03    1.154E+00    3.350E-03    1.147E+00    3.339E-03    1.146E+00    3.329E-03    1.126E+00    3.302E-03    8.171E-01    1.844E-03
   0.24      1.377E+00    2.958E-03    1.384E+00    4.193E-03    1.379E+00    4.170E-03    1.385E+00    4.179E-03    1.391E+00    4.184E-03    1.382E+00    4.170E-03    1.375E+00    4.166E-03    9.996E-01    2.319E-03
   0.3       1.741E+00    3.920E-03    1.721E+00    5.511E-03    1.739E+00    5.526E-03    1.734E+00    5.510E-03    1.749E+00    5.538E-03    1.746E+00    5.521E-03    1.727E+00    5.495E-03    1.292E+00    3.104E-03
   0.4       2.303E+00    5.558E-03    2.295E+00    7.847E-03    2.301E+00    7.846E-03    2.310E+00    7.846E-03    2.323E+00    7.875E-03    2.318E+00    7.845E-03    2.291E+00    7.781E-03    1.753E+00    4.459E-03
   0.5       2.821E+00    7.204E-03    2.829E+00    1.022E-02    2.847E+00    1.023E-02    2.819E+00    1.015E-02    2.844E+00    1.019E-02    2.836E+00    1.018E-02    2.850E+00    1.018E-02    2.211E+00    5.875E-03
  0.511      2.883E+00    3.727E-03    2.879E+00    5.337E-03    2.876E+00    5.478E-03    2.886E+00    5.634E-03    2.894E+00    5.770E-03    2.902E+00    5.859E-03    2.911E+00    5.860E-03    2.253E+00    3.822E-03
   0.6       3.328E+00    4.403E-03    3.324E+00    6.312E-03    3.329E+00    6.490E-03    3.331E+00    6.658E-03    3.343E+00    6.825E-03    3.350E+00    6.925E-03    3.364E+00    6.924E-03    2.642E+00    7.259E-03
  0.662      3.634E+00    4.844E-03    3.618E+00    6.930E-03    3.621E+00    7.118E-03    3.635E+00    7.323E-03    3.626E+00    7.487E-03    3.648E+00    7.606E-03    3.652E+00    7.588E-03    2.909E+00    5.195E-03
   0.8       4.245E+00    5.847E-03    4.233E+00    8.379E-03    4.235E+00    8.605E-03    4.269E+00    8.880E-03    4.268E+00    9.082E-03    4.281E+00    9.218E-03    4.288E+00    9.194E-03    3.460E+00    1.010E-02
    1        5.084E+00    7.292E-03    5.055E+00    1.043E-02    5.068E+00    1.074E-02    5.069E+00    1.102E-02    5.114E+00    1.133E-02    5.126E+00    1.150E-02    5.124E+00    1.145E-02    4.206E+00    1.289E-02
  1.117      5.537E+00    8.052E-03    5.542E+00    1.157E-02    5.517E+00    1.185E-02    5.532E+00    1.218E-02    5.551E+00    1.250E-02    5.549E+00    1.266E-02    5.565E+00    1.263E-02    4.626E+00    9.239E-03
   1.2       5.831E+00    8.521E-03    5.831E+00    1.223E-02    5.851E+00    1.259E-02    5.831E+00    1.291E-02    5.850E+00    1.323E-02    5.893E+00    1.346E-02    5.876E+00    1.339E-02    4.917E+00    1.569E-02
   1.3       6.198E+00    9.111E-03    6.207E+00    1.309E-02    6.182E+00    1.342E-02    6.186E+00    1.380E-02    6.187E+00    1.411E-02    6.224E+00    1.435E-02    6.253E+00    1.433E-02    5.239E+00    1.702E-02
   1.33      6.289E+00    9.184E-03    6.290E+00    1.317E-02    6.291E+00    1.355E-02    6.312E+00    1.394E-02    6.295E+00    1.424E-02    6.338E+00    1.450E-02    6.339E+00    1.444E-02    5.358E+00    1.111E-02
   1.5       6.875E+00    1.021E-02    6.867E+00    1.465E-02    6.870E+00    1.505E-02    6.845E+00    1.543E-02    6.888E+00    1.585E-02    6.862E+00    1.603E-02    6.897E+00    1.601E-02    5.865E+00    1.968E-02
   1.7       7.487E+00    1.135E-02    7.487E+00    1.629E-02    7.486E+00    1.674E-02    7.478E+00    1.719E-02    7.497E+00    1.761E-02    7.488E+00    1.784E-02    7.544E+00    1.785E-02    6.477E+00    2.235E-02
    2        8.386E+00    1.308E-02    8.382E+00    1.876E-02    8.342E+00    1.923E-02    8.395E+00    1.983E-02    8.338E+00    2.022E-02    8.407E+00    2.059E-02    8.373E+00    2.049E-02    7.252E+00    2.606E-02
   2.4       9.443E+00    1.526E-02    9.462E+00    2.192E-02    9.435E+00    2.251E-02    9.419E+00    2.310E-02    9.442E+00    2.368E-02    9.478E+00    2.406E-02    9.526E+00    2.405E-02    8.330E+00    3.118E-02
    3        1.096E+01    1.849E-02    1.094E+01    2.651E-02    1.095E+01    2.728E-02    1.097E+01    2.805E-02    1.095E+01    2.870E-02    1.098E+01    2.914E-02    1.091E+01    2.897E-02    9.772E+00    3.857E-02
    4        1.325E+01    2.370E-02    1.320E+01    3.394E-02    1.317E+01    3.485E-02    1.317E+01    3.582E-02    1.321E+01    3.675E-02    1.315E+01    3.721E-02    1.316E+01    3.711E-02    1.186E+01    5.016E-02
    5        1.533E+01    2.862E-02    1.533E+01    4.107E-02    1.536E+01    4.225E-02    1.526E+01    4.330E-02    1.533E+01    4.444E-02    1.534E+01    4.513E-02    1.533E+01    4.501E-02    1.390E+01    6.182E-02
    6        1.738E+01    3.340E-02    1.744E+01    4.802E-02    1.740E+01    4.933E-02    1.746E+01    5.079E-02    1.745E+01    5.204E-02    1.737E+01    5.266E-02    1.740E+01    5.264E-02    1.585E+01    7.330E-02
  6.129      1.760E+01    3.366E-02    1.769E+01    4.842E-02    1.765E+01    4.971E-02    1.770E+01    5.116E-02    1.771E+01    5.247E-02    1.759E+01    5.307E-02    1.759E+01    5.298E-02    1.609E+01    4.743E-02
    8        2.147E+01    4.275E-02    2.139E+01    6.122E-02    2.137E+01    6.293E-02    2.138E+01    6.470E-02    2.136E+01    6.625E-02    2.139E+01    6.730E-02    2.132E+01    6.711E-02    1.944E+01    9.560E-02
    10       2.536E+01    5.215E-02    2.541E+01    7.486E-02    2.553E+01    7.716E-02    2.543E+01    7.916E-02    2.544E+01    8.114E-02    2.535E+01    8.222E-02    2.536E+01    8.211E-02    2.347E+01    1.196E-01
    15       3.570E+01    7.674E-02    3.580E+01    1.103E-01    3.554E+01    1.129E-01    3.560E+01    1.162E-01    3.569E+01    1.193E-01    3.555E+01    1.209E-01    3.564E+01    1.209E-01    3.282E+01    1.128E-01
    20       4.627E+01    1.013E-01    4.626E+01    1.454E-01    4.636E+01    1.497E-01    4.631E+01    1.537E-01    4.645E+01    1.578E-01    4.633E+01    1.600E-01    4.617E+01    1.597E-01    4.298E+01    1.514E-01
    30       6.922E+01    1.529E-01    6.869E+01    2.186E-01    6.931E+01    2.257E-01    6.911E+01    2.317E-01    6.939E+01    2.380E-01    6.912E+01    2.413E-01    6.859E+01    2.402E-01    6.390E+01    2.304E-01
    40       9.300E+01    2.047E-01    9.350E+01    2.944E-01    9.326E+01    3.025E-01    9.272E+01    3.100E-01    9.302E+01    3.182E-01    9.323E+01    3.236E-01    9.229E+01    3.218E-01    8.634E+01    3.127E-01
    50       1.182E+02    2.573E-01    1.183E+02    3.690E-01    1.187E+02    3.802E-01    1.184E+02    3.904E-01    1.178E+02    3.992E-01    1.181E+02    4.059E-01    1.178E+02    4.052E-01    1.094E+02    3.959E-01
