# Supplementary material for: COMPILATION OF CONVERSION COEFFICIENTS FOR THE DOSE TO THE LENS OF THE EYE
Source: Radiat Prot Dosimetry. 2016 Aug 19;174(3):348–70. doi: 10.1093/rpd/ncw194 (PMC5423102; doi:10.1093/rpd/ncw194)
Supplement: Supplementary Data [file 2016-06-14-Compilation-of-Eye-lens-Conversion-Coefficients_submitteddat.zip › Photons-CPE-complete-lens_right.txt]

Photons CPE; Absorbed dose per fluence
Right eye; complete lens
  Energy        000°       u(000°)        015°       u(015°)        030°       u(030°)        045°       u(045°)        060°       u(060°)        075°       u(075°)        090°       u(090°)        ROT        u(ROT )
   MeV       pGy * cm²    pGy * cm²    pGy * cm²    pGy * cm²    pGy * cm²    pGy * cm²    pGy * cm²    pGy * cm²    pGy * cm²    pGy * cm²    pGy * cm²    pGy * cm²    pGy * cm²    pGy * cm²    pGy * cm²    pGy * cm²
  0.005      8.428E-06    4.984E-07    1.564E-05    9.740E-07    3.251E-05    1.444E-06    3.233E-05    1.480E-06    2.136E-07    1.233E-07       n.a.         n.a.         n.a.         n.a.      6.675E-06    1.399E-06
  0.006      2.010E-03    8.430E-06    2.329E-03    1.302E-05    2.972E-03    1.512E-05    2.739E-03    1.492E-05    5.748E-05    2.216E-06       n.a.         n.a.         n.a.         n.a.      8.424E-04    1.776E-05
  0.007      3.470E-02    1.428E-04    3.520E-02    2.033E-04    3.643E-02    2.068E-04    3.189E-02    1.935E-04    2.087E-03    4.951E-05       n.a.         n.a.         n.a.         n.a.      1.154E-02    7.148E-05
  0.008      1.732E-01    3.410E-04    1.717E-01    4.801E-04    1.632E-01    4.679E-04    1.399E-01    4.333E-04    1.786E-02    1.548E-04    1.342E-06    1.342E-06       n.a.         n.a.      5.447E-02    1.658E-04
  0.009      4.489E-01    5.820E-04    4.401E-01    8.151E-04    4.118E-01    7.884E-04    3.552E-01    7.322E-04    7.183E-02    3.292E-04    2.867E-05    6.577E-06       n.a.         n.a.      1.436E-01    2.859E-04
   0.01      7.958E-01    8.168E-04    7.766E-01    1.141E-03    7.302E-01    1.106E-03    6.443E-01    1.039E-03    1.753E-01    5.422E-04    1.056E-04    1.330E-05    3.356E-06    2.373E-06    2.635E-01    4.082E-04
  0.011      1.123E+00    1.017E-03    1.104E+00    1.427E-03    1.043E+00    1.386E-03    9.341E-01    1.312E-03    3.199E-01    7.679E-04    4.482E-04    2.873E-05    1.845E-05    5.833E-06    3.871E-01    5.188E-04
  0.013      1.538E+00    1.293E-03    1.518E+00    1.817E-03    1.452E+00    1.777E-03    1.349E+00    1.713E-03    6.346E-01    1.175E-03    7.800E-03    1.302E-04    3.750E-04    2.854E-05    5.750E-01    6.881E-04
  0.015      1.647E+00    1.436E-03    1.629E+00    2.019E-03    1.581E+00    1.990E-03    1.496E+00    1.935E-03    8.587E-01    1.467E-03    4.403E-02    3.321E-04    2.298E-03    7.581E-05    6.596E-01    7.928E-04
  0.017      1.580E+00    1.494E-03    1.568E+00    2.105E-03    1.533E+00    2.082E-03    1.469E+00    2.038E-03    9.607E-01    1.649E-03    1.149E-01    5.702E-04    8.669E-03    1.564E-04    6.727E-01    8.538E-04
   0.02      1.381E+00    1.509E-03    1.372E+00    2.127E-03    1.348E+00    2.108E-03    1.301E+00    2.072E-03    9.609E-01    1.782E-03    2.350E-01    8.810E-04    3.329E-02    3.313E-04    6.284E-01    8.952E-04
  0.024      1.112E+00    1.469E-03    1.106E+00    2.073E-03    1.091E+00    2.060E-03    1.057E+00    2.028E-03    8.457E-01    1.816E-03    3.329E-01    1.139E-03    8.528E-02    5.756E-04    5.464E-01    9.120E-04
   0.03      8.315E-01    1.388E-03    8.220E-01    1.952E-03    8.147E-01    1.945E-03    7.950E-01    1.924E-03    6.718E-01    1.770E-03    3.641E-01    1.302E-03    1.463E-01    8.243E-04    4.408E-01    9.019E-04
   0.04      5.868E-01    1.263E-03    5.834E-01    1.781E-03    5.761E-01    1.773E-03    5.689E-01    1.764E-03    4.995E-01    1.653E-03    3.304E-01    1.342E-03    1.808E-01    9.906E-04    3.397E-01    8.649E-04
   0.05      4.883E-01    1.175E-03    4.824E-01    1.649E-03    4.785E-01    1.646E-03    4.701E-01    1.636E-03    4.230E-01    1.545E-03    3.061E-01    1.315E-03    1.894E-01    1.036E-03    2.975E-01    8.320E-04
   0.06      4.550E-01    1.119E-03    4.535E-01    1.579E-03    4.455E-01    1.559E-03    4.406E-01    1.551E-03    4.045E-01    1.489E-03    2.985E-01    1.274E-03    1.968E-01    1.038E-03    2.857E-01    8.088E-04
   0.07      4.559E-01    1.089E-03    4.576E-01    1.546E-03    4.547E-01    1.538E-03    4.474E-01    1.526E-03    4.135E-01    1.461E-03    3.161E-01    1.283E-03    2.132E-01    1.052E-03    2.953E-01    8.036E-04
   0.08      4.806E-01    1.099E-03    4.801E-01    1.547E-03    4.774E-01    1.540E-03    4.740E-01    1.529E-03    4.376E-01    1.469E-03    3.417E-01    1.300E-03    2.330E-01    1.076E-03    3.155E-01    8.156E-04
   0.1       5.593E-01    1.175E-03    5.562E-01    1.651E-03    5.639E-01    1.670E-03    5.619E-01    1.667E-03    5.235E-01    1.599E-03    4.121E-01    1.425E-03    2.901E-01    1.198E-03    3.766E-01    8.912E-04
   0.12      6.637E-01    1.340E-03    6.673E-01    1.901E-03    6.690E-01    1.900E-03    6.671E-01    1.899E-03    6.330E-01    1.857E-03    5.046E-01    1.651E-03    3.603E-01    1.395E-03    4.522E-01    1.016E-03
   0.15      8.351E-01    1.675E-03    8.385E-01    2.376E-03    8.461E-01    2.375E-03    8.497E-01    2.382E-03    8.109E-01    2.334E-03    6.512E-01    2.082E-03    4.779E-01    1.782E-03    5.811E-01    1.289E-03
   0.2       1.133E+00    2.352E-03    1.135E+00    3.330E-03    1.153E+00    3.356E-03    1.169E+00    3.384E-03    1.125E+00    3.322E-03    9.332E-01    3.024E-03    6.969E-01    2.589E-03    8.171E-01    1.844E-03
   0.24      1.377E+00    2.958E-03    1.389E+00    4.208E-03    1.395E+00    4.207E-03    1.409E+00    4.228E-03    1.381E+00    4.197E-03    1.157E+00    3.825E-03    8.750E-01    3.300E-03    9.996E-01    2.319E-03
   0.3       1.741E+00    3.920E-03    1.742E+00    5.538E-03    1.758E+00    5.562E-03    1.789E+00    5.616E-03    1.751E+00    5.564E-03    1.489E+00    5.102E-03    1.150E+00    4.451E-03    1.292E+00    3.104E-03
   0.4       2.303E+00    5.558E-03    2.336E+00    7.926E-03    2.342E+00    7.913E-03    2.372E+00    7.965E-03    2.338E+00    7.894E-03    2.044E+00    7.352E-03    1.627E+00    6.502E-03    1.753E+00    4.459E-03
   0.5       2.821E+00    7.204E-03    2.848E+00    1.024E-02    2.877E+00    1.027E-02    2.932E+00    1.036E-02    2.902E+00    1.029E-02    2.554E+00    9.602E-03    2.088E+00    8.610E-03    2.211E+00    5.875E-03
  0.511      2.883E+00    3.727E-03    2.900E+00    5.355E-03    2.938E+00    5.526E-03    2.992E+00    5.731E-03    2.957E+00    5.830E-03    2.606E+00    5.522E-03    2.135E+00    4.955E-03    2.253E+00    3.822E-03
   0.6       3.328E+00    4.403E-03    3.350E+00    6.329E-03    3.394E+00    6.535E-03    3.446E+00    6.754E-03    3.419E+00    6.878E-03    3.047E+00    6.553E-03    2.530E+00    5.919E-03    2.642E+00    7.259E-03
  0.662      3.634E+00    4.844E-03    3.647E+00    6.948E-03    3.689E+00    7.165E-03    3.770E+00    7.435E-03    3.725E+00    7.552E-03    3.338E+00    7.212E-03    2.805E+00    6.550E-03    2.909E+00    5.195E-03
   0.8       4.245E+00    5.847E-03    4.278E+00    8.404E-03    4.302E+00    8.643E-03    4.390E+00    8.954E-03    4.381E+00    9.145E-03    3.965E+00    8.781E-03    3.369E+00    8.024E-03    3.460E+00    1.010E-02
    1        5.084E+00    7.292E-03    5.099E+00    1.045E-02    5.150E+00    1.079E-02    5.253E+00    1.116E-02    5.228E+00    1.137E-02    4.784E+00    1.098E-02    4.136E+00    1.011E-02    4.206E+00    1.289E-02
  1.117      5.537E+00    8.052E-03    5.573E+00    1.157E-02    5.631E+00    1.193E-02    5.686E+00    1.229E-02    5.676E+00    1.254E-02    5.249E+00    1.216E-02    4.563E+00    1.124E-02    4.626E+00    9.239E-03
   1.2       5.831E+00    8.521E-03    5.913E+00    1.229E-02    5.944E+00    1.264E-02    5.992E+00    1.301E-02    5.965E+00    1.325E-02    5.550E+00    1.291E-02    4.863E+00    1.197E-02    4.917E+00    1.569E-02
   1.3       6.198E+00    9.111E-03    6.208E+00    1.306E-02    6.275E+00    1.347E-02    6.371E+00    1.392E-02    6.355E+00    1.419E-02    5.914E+00    1.382E-02    5.178E+00    1.281E-02    5.239E+00    1.702E-02
   1.33      6.289E+00    9.184E-03    6.308E+00    1.318E-02    6.365E+00    1.358E-02    6.462E+00    1.403E-02    6.440E+00    1.428E-02    5.982E+00    1.390E-02    5.292E+00    1.296E-02    5.358E+00    1.111E-02
   1.5       6.875E+00    1.021E-02    6.901E+00    1.466E-02    6.919E+00    1.505E-02    7.043E+00    1.557E-02    7.046E+00    1.589E-02    6.548E+00    1.546E-02    5.846E+00    1.448E-02    5.865E+00    1.968E-02
   1.7       7.487E+00    1.135E-02    7.526E+00    1.631E-02    7.577E+00    1.679E-02    7.668E+00    1.730E-02    7.647E+00    1.764E-02    7.196E+00    1.728E-02    6.424E+00    1.618E-02    6.477E+00    2.235E-02
    2        8.386E+00    1.308E-02    8.387E+00    1.873E-02    8.443E+00    1.928E-02    8.556E+00    1.992E-02    8.527E+00    2.029E-02    8.050E+00    1.990E-02    7.299E+00    1.879E-02    7.252E+00    2.606E-02
   2.4       9.443E+00    1.526E-02    9.493E+00    2.192E-02    9.504E+00    2.252E-02    9.632E+00    2.324E-02    9.644E+00    2.375E-02    9.086E+00    2.328E-02    8.328E+00    2.211E-02    8.330E+00    3.118E-02
    3        1.096E+01    1.849E-02    1.102E+01    2.658E-02    1.104E+01    2.730E-02    1.112E+01    2.810E-02    1.109E+01    2.866E-02    1.057E+01    2.829E-02    9.723E+00    2.692E-02    9.772E+00    3.857E-02
    4        1.325E+01    2.370E-02    1.324E+01    3.395E-02    1.333E+01    3.499E-02    1.334E+01    3.590E-02    1.331E+01    3.666E-02    1.282E+01    3.638E-02    1.188E+01    3.478E-02    1.186E+01    5.016E-02
    5        1.533E+01    2.862E-02    1.533E+01    4.102E-02    1.535E+01    4.214E-02    1.544E+01    4.343E-02    1.549E+01    4.446E-02    1.475E+01    4.385E-02    1.394E+01    4.238E-02    1.390E+01    6.182E-02
    6        1.738E+01    3.340E-02    1.739E+01    4.791E-02    1.741E+01    4.923E-02    1.748E+01    5.066E-02    1.750E+01    5.186E-02    1.681E+01    5.140E-02    1.588E+01    4.968E-02    1.585E+01    7.330E-02
  6.129      1.760E+01    3.366E-02    1.765E+01    4.833E-02    1.765E+01    4.963E-02    1.780E+01    5.120E-02    1.781E+01    5.238E-02    1.717E+01    5.202E-02    1.614E+01    5.017E-02    1.609E+01    4.743E-02
    8        2.147E+01    4.275E-02    2.139E+01    6.120E-02    2.152E+01    6.311E-02    2.148E+01    6.469E-02    2.148E+01    6.623E-02    2.077E+01    6.597E-02    1.970E+01    6.389E-02    1.944E+01    9.560E-02
    10       2.536E+01    5.215E-02    2.540E+01    7.479E-02    2.554E+01    7.709E-02    2.538E+01    7.894E-02    2.544E+01    8.093E-02    2.458E+01    8.052E-02    2.340E+01    7.825E-02    2.347E+01    1.196E-01
    15       3.570E+01    7.674E-02    3.571E+01    1.101E-01    3.560E+01    1.130E-01    3.559E+01    1.161E-01    3.555E+01    1.188E-01    3.463E+01    1.189E-01    3.289E+01    1.155E-01    3.282E+01    1.128E-01
    20       4.627E+01    1.013E-01    4.656E+01    1.459E-01    4.655E+01    1.499E-01    4.663E+01    1.543E-01    4.611E+01    1.570E-01    4.467E+01    1.568E-01    4.281E+01    1.531E-01    4.298E+01    1.514E-01
    30       6.922E+01    1.529E-01    6.910E+01    2.192E-01    6.910E+01    2.254E-01    6.880E+01    2.311E-01    6.910E+01    2.373E-01    6.663E+01    2.366E-01    6.385E+01    2.311E-01    6.390E+01    2.304E-01
    40       9.300E+01    2.047E-01    9.338E+01    2.943E-01    9.302E+01    3.021E-01    9.275E+01    3.100E-01    9.315E+01    3.183E-01    8.971E+01    3.171E-01    8.542E+01    3.089E-01    8.634E+01    3.127E-01
    50       1.182E+02    2.573E-01    1.191E+02    3.704E-01    1.181E+02    3.792E-01    1.179E+02    3.895E-01    1.177E+02    3.988E-01    1.139E+02    3.984E-01    1.094E+02    3.898E-01    1.094E+02    3.959E-01
