# Supplementary material for: COMPILATION OF CONVERSION COEFFICIENTS FOR THE DOSE TO THE LENS OF THE EYE
Source: Radiat Prot Dosimetry. 2016 Aug 19;174(3):348–70. doi: 10.1093/rpd/ncw194 (PMC5423102; doi:10.1093/rpd/ncw194)
Supplement: Supplementary Data [file 2016-06-14-Compilation-of-Eye-lens-Conversion-Coefficients_submitteddat.zip › Photons-nonCPE_Dose-per-Kerma_sensitive-cells_left.txt]

Photons nonCPAbsorbed dose per air kerma
Left eye; sensitive part of the lens
  Energy        000°       u(000°)        015°       u(015°)        030°       u(030°)        045°       u(045°)        060°       u(060°)        075°       u(075°)        090°       u(090°)        ROT        u(ROT )
   MeV        Gy / Gy      Gy / Gy      Gy / Gy      Gy / Gy      Gy / Gy      Gy / Gy      Gy / Gy      Gy / Gy      Gy / Gy      Gy / Gy      Gy / Gy      Gy / Gy      Gy / Gy      Gy / Gy      Gy / Gy      Gy / Gy
  0.005      1.323E-06    8.504E-08    2.430E-06    1.653E-07    4.437E-06    2.297E-07    4.816E-06    2.461E-07    2.193E-06    1.702E-07    2.671E-07    2.698E-08    1.062E-08    1.700E-09    1.379E-06    2.881E-07
  0.006      3.550E-04    8.747E-06    4.124E-04    1.054E-05    4.851E-04    1.143E-05    4.821E-04    1.611E-05    2.690E-04    8.515E-06    7.950E-05    4.629E-06    7.779E-06    6.056E-07    1.502E-04    3.866E-06
  0.007      7.082E-03    4.941E-05    6.631E-03    5.345E-05    6.509E-03    5.296E-05    5.998E-03    7.189E-05    3.868E-03    4.083E-05    1.560E-03    2.592E-05    3.454E-04    1.725E-05    2.288E-03    1.914E-05
  0.008      3.683E-02    1.381E-04    3.398E-02    1.483E-04    3.097E-02    1.416E-04    2.783E-02    1.898E-04    1.953E-02    1.124E-04    1.005E-02    8.065E-05    3.261E-03    6.496E-05    1.132E-02    5.201E-05
  0.009      9.897E-02    2.714E-04    9.280E-02    2.939E-04    8.449E-02    2.804E-04    7.404E-02    3.712E-04    5.487E-02    2.260E-04    3.362E-02    1.769E-04    1.369E-02    1.596E-04    3.103E-02    1.029E-04
   0.01      1.864E-01    4.383E-04    1.758E-01    4.758E-04    1.606E-01    4.547E-04    1.429E-01    6.067E-04    1.118E-01    3.794E-04    7.549E-02    3.118E-04    3.717E-02    3.094E-04    6.092E-02    1.695E-04
  0.011      2.820E-01    6.254E-04    2.712E-01    6.858E-04    2.527E-01    6.619E-04    2.269E-01    8.870E-04    1.851E-01    5.666E-04    1.362E-01    4.859E-04    7.543E-02    5.114E-04    9.714E-02    2.480E-04
  0.013      4.621E-01    1.038E-03    4.589E-01    1.157E-03    4.357E-01    1.127E-03    3.969E-01    1.522E-03    3.531E-01    1.015E-03    2.839E-01    9.101E-04    1.861E-01    1.042E-03    1.743E-01    4.307E-04
  0.015      6.050E-01    1.484E-03    6.097E-01    1.665E-03    5.893E-01    1.637E-03    5.457E-01    2.228E-03    5.059E-01    1.517E-03    4.397E-01    1.415E-03    3.163E-01    1.697E-03    2.467E-01    6.415E-04
  0.017      7.176E-01    1.964E-03    7.275E-01    2.211E-03    7.121E-01    2.187E-03    6.677E-01    2.995E-03    6.348E-01    2.065E-03    5.714E-01    1.960E-03    4.448E-01    2.445E-03    3.111E-01    8.784E-04
   0.02      8.415E-01    2.733E-03    8.598E-01    3.090E-03    8.558E-01    3.082E-03    8.030E-01    4.222E-03    7.891E-01    2.960E-03    7.322E-01    2.852E-03    5.990E-01    3.647E-03    3.903E-01    1.269E-03
  0.024      9.700E-01    4.307E-03    9.836E-01    4.338E-03    9.880E-01    4.347E-03    9.464E-01    6.014E-03    9.355E-01    4.231E-03    8.833E-01    4.112E-03    7.698E-01    5.426E-03    4.756E-01    1.847E-03
   0.03      1.118E+00    5.706E-03    1.156E+00    6.483E-03    1.143E+00    6.443E-03    1.106E+00    8.957E-03    1.119E+00    6.378E-03    1.086E+00    6.289E-03    9.586E-01    8.345E-03    6.066E-01    2.909E-03
   0.04      1.325E+00    8.693E-03    1.361E+00    9.876E-03    1.378E+00    9.952E-03    1.339E+00    1.383E-02    1.339E+00    9.771E-03    1.310E+00    9.689E-03    1.211E+00    1.315E-02    7.744E-01    4.653E-03
   0.05      1.452E+00    1.067E-02    1.498E+00    1.212E-02    1.506E+00    1.219E-02    1.498E+00    1.713E-02    1.505E+00    1.224E-02    1.455E+00    1.207E-02    1.337E+00    1.615E-02    9.001E-01    5.923E-03
   0.06      1.521E+00    1.140E-02    1.582E+00    1.346E-02    1.605E+00    1.317E-02    1.583E+00    1.850E-02    1.545E+00    1.298E-02    1.539E+00    1.282E-02    1.462E+00    1.764E-02    9.672E-01    6.416E-03
   0.07      1.558E+00    1.148E-02    1.574E+00    1.279E-02    1.597E+00    1.267E-02    1.584E+00    1.765E-02    1.571E+00    1.270E-02    1.542E+00    1.250E-02    1.456E+00    1.692E-02    1.004E+00    6.502E-03
   0.08      1.550E+00    1.074E-02    1.549E+00    1.188E-02    1.585E+00    1.210E-02    1.568E+00    1.687E-02    1.579E+00    1.195E-02    1.557E+00    1.196E-02    1.465E+00    1.634E-02    1.022E+00    6.199E-03
   0.1       1.496E+00    9.395E-03    1.509E+00    1.096E-02    1.510E+00    1.096E-02    1.534E+00    1.589E-02    1.519E+00    1.069E-02    1.473E+00    1.029E-02    1.449E+00    1.492E-02    1.011E+00    5.629E-03
   0.12      1.442E+00    9.741E-03    1.452E+00    9.831E-03    1.449E+00    1.000E-02    1.471E+00    1.405E-02    1.431E+00    9.640E-03    1.432E+00    9.653E-03    1.387E+00    1.367E-02    9.800E-01    5.123E-03
   0.15      1.393E+00    8.332E-03    1.395E+00    9.385E-03    1.402E+00    9.558E-03    1.384E+00    1.315E-02    1.414E+00    9.388E-03    1.397E+00    9.331E-03    1.319E+00    1.277E-02    9.615E-01    4.999E-03
   0.2       1.324E+00    8.323E-03    1.325E+00    9.268E-03    1.348E+00    9.347E-03    1.310E+00    1.287E-02    1.327E+00    9.240E-03    1.327E+00    9.244E-03    1.310E+00    1.308E-02    9.463E-01    4.955E-03
   0.24      1.306E+00    9.304E-03    1.295E+00    9.266E-03    1.318E+00    9.380E-03    1.293E+00    1.308E-02    1.303E+00    9.277E-03    1.304E+00    9.350E-03    1.312E+00    1.328E-02    9.556E-01    5.109E-03
   0.3       1.264E+00    8.335E-03    1.269E+00    9.338E-03    1.259E+00    9.367E-03    1.255E+00    1.306E-02    1.272E+00    9.390E-03    1.261E+00    9.409E-03    1.265E+00    1.337E-02    9.236E-01    5.099E-03
   0.4       1.207E+00    8.269E-03    1.209E+00    9.247E-03    1.208E+00    9.251E-03    1.221E+00    1.315E-02    1.233E+00    9.410E-03    1.225E+00    9.413E-03    1.250E+00    1.352E-02    9.214E-01    5.206E-03
   0.5       1.179E+00    8.075E-03    1.190E+00    9.144E-03    1.209E+00    9.264E-03    1.169E+00    1.291E-02    1.192E+00    9.310E-03    1.192E+00    9.306E-03    1.199E+00    1.329E-02    9.278E-01    5.228E-03
  0.511      1.184E+00    7.590E-03    1.195E+00    1.095E-02    1.182E+00    1.122E-02    1.198E+00    1.167E-02    1.185E+00    1.198E-02    1.167E+00    1.217E-02    1.176E+00    1.218E-02    9.266E-01    7.515E-03
   0.6       1.172E+00    7.883E-03    1.171E+00    8.826E-03    1.166E+00    8.880E-03    1.173E+00    1.268E-02    1.179E+00    9.152E-03    1.181E+00    9.180E-03    1.174E+00    1.298E-02    9.241E-01    5.117E-03
  0.662      1.153E+00    7.194E-03    1.159E+00    1.038E-02    1.154E+00    1.075E-02    1.146E+00    1.110E-02    1.150E+00    1.152E-02    1.157E+00    1.182E-02    1.178E+00    1.204E-02    9.323E-01    7.445E-03
   0.8       1.130E+00    7.288E-03    1.137E+00    8.233E-03    1.148E+00    8.384E-03    1.161E+00    1.209E-02    1.140E+00    8.566E-03    1.156E+00    8.757E-03    1.171E+00    1.249E-02    9.431E-01    4.974E-03
    1        1.112E+00    6.837E-03    1.108E+00    7.693E-03    1.131E+00    7.861E-03    1.107E+00    1.116E-02    1.125E+00    8.177E-03    1.151E+00    8.433E-03    1.136E+00    1.180E-02    9.385E-01    4.746E-03
  1.117      1.108E+00    6.214E-03    1.110E+00    8.965E-03    1.117E+00    9.396E-03    1.105E+00    9.828E-03    1.122E+00    1.041E-02    1.147E+00    1.088E-02    1.122E+00    1.069E-02    9.357E-01    6.682E-03
   1.2       1.099E+00    6.471E-03    1.094E+00    7.275E-03    1.097E+00    7.395E-03    1.102E+00    1.065E-02    1.109E+00    7.809E-03    1.130E+00    8.009E-03    1.145E+00    1.147E-02    9.410E-01    4.574E-03
   1.3       1.057E+00    6.898E-03    1.064E+00    7.021E-03    1.068E+00    7.124E-03    1.081E+00    1.032E-02    1.088E+00    7.600E-03    1.107E+00    7.796E-03    1.144E+00    1.131E-02    9.312E-01    4.439E-03
   1.33      1.050E+00    5.745E-03    1.054E+00    8.298E-03    1.060E+00    8.722E-03    1.084E+00    9.240E-03    1.090E+00    9.803E-03    1.109E+00    1.024E-02    1.144E+00    1.051E-02    9.245E-01    6.401E-03
   1.5       9.761E-01    5.638E-03    9.834E-01    6.386E-03    9.975E-01    6.641E-03    1.029E+00    9.711E-03    1.042E+00    7.150E-03    1.071E+00    7.388E-03    1.104E+00    1.071E-02    9.105E-01    4.234E-03
   1.7       8.991E-01    5.181E-03    8.904E-01    5.810E-03    9.164E-01    6.037E-03    9.501E-01    9.056E-03    9.899E-01    6.716E-03    1.039E+00    7.115E-03    1.066E+00    1.017E-02    8.858E-01    4.053E-03
    2        7.670E-01    4.468E-03    7.747E-01    5.057E-03    8.017E-01    5.313E-03    8.570E-01    8.117E-03    9.050E-01    6.169E-03    9.721E-01    6.636E-03    1.027E+00    9.691E-03    8.453E-01    3.808E-03
   2.4       6.364E-01    4.217E-03    6.444E-01    4.269E-03    6.720E-01    4.514E-03    7.304E-01    7.089E-03    8.044E-01    5.560E-03    8.951E-01    6.080E-03    9.732E-01    9.024E-03    8.041E-01    3.536E-03
    3        4.897E-01    2.992E-03    4.953E-01    3.359E-03    5.250E-01    3.652E-03    5.777E-01    5.775E-03    6.641E-01    4.695E-03    7.643E-01    5.288E-03    8.750E-01    8.170E-03    7.308E-01    3.148E-03
    4        3.505E-01    2.229E-03    3.527E-01    2.523E-03    3.775E-01    2.733E-03    4.332E-01    4.486E-03    5.058E-01    3.767E-03    6.008E-01    4.333E-03    7.369E-01    6.976E-03    6.625E-01    2.772E-03
    5        2.723E-01    1.795E-03    2.728E-01    2.018E-03    2.923E-01    2.181E-03    3.359E-01    3.600E-03    3.984E-01    3.095E-03    4.918E-01    3.735E-03    6.214E-01    6.020E-03    6.187E-01    2.512E-03
    6        2.232E-01    1.498E-03    2.241E-01    1.714E-03    2.387E-01    1.840E-03    2.770E-01    3.084E-03    3.299E-01    2.655E-03    4.117E-01    3.241E-03    5.493E-01    5.411E-03    5.862E-01    2.302E-03
  6.129      2.188E-01    1.385E-03    2.168E-01    1.992E-03    2.337E-01    2.230E-03    2.698E-01    2.711E-03    3.191E-01    3.358E-03    4.052E-01    4.206E-03    5.346E-01    4.961E-03    5.817E-01    3.304E-03
    8        1.645E-01    1.161E-03    1.633E-01    1.297E-03    1.767E-01    1.401E-03    2.042E-01    2.343E-03    2.367E-01    2.008E-03    3.068E-01    2.589E-03    4.238E-01    4.402E-03    5.468E-01    2.011E-03
    10       1.300E-01    9.376E-04    1.307E-01    1.059E-03    1.397E-01    1.161E-03    1.564E-01    1.868E-03    1.897E-01    1.694E-03    2.447E-01    2.209E-03    3.409E-01    3.772E-03    5.098E-01    1.783E-03
    15       8.736E-02    4.355E-04    8.863E-02    6.398E-04    9.619E-02    7.144E-04    1.091E-01    8.578E-04    1.249E-01    1.085E-03    1.626E-01    1.483E-03    2.308E-01    1.860E-03    4.599E-01    2.111E-03
    20       6.656E-02    3.356E-04    6.678E-02    4.944E-04    7.240E-02    5.553E-04    8.247E-02    6.606E-04    9.678E-02    8.559E-04    1.231E-01    1.188E-03    1.740E-01    1.486E-03    4.282E-01    1.807E-03
    30       4.597E-02    2.346E-04    4.668E-02    3.421E-04    4.964E-02    3.834E-04    5.695E-02    4.655E-04    6.678E-02    6.043E-04    8.483E-02    8.519E-04    1.210E-01    1.111E-03    3.797E-01    1.389E-03
    40       3.540E-02    1.810E-04    3.640E-02    2.692E-04    3.868E-02    2.986E-04    4.426E-02    3.627E-04    5.254E-02    4.776E-04    6.541E-02    6.778E-04    9.280E-02    8.769E-04    3.482E-01    1.145E-03
    50       2.887E-02    1.461E-04    2.977E-02    2.169E-04    3.236E-02    2.463E-04    3.636E-02    2.976E-04    4.239E-02    3.873E-04    5.350E-02    5.604E-04    7.690E-02    7.501E-04    3.207E-01    9.830E-04
