# Supplementary material for: COMPILATION OF CONVERSION COEFFICIENTS FOR THE DOSE TO THE LENS OF THE EYE
Source: Radiat Prot Dosimetry. 2016 Aug 19;174(3):348–70. doi: 10.1093/rpd/ncw194 (PMC5423102; doi:10.1093/rpd/ncw194)
Supplement: Supplementary Data [file 2016-06-14-Compilation-of-Eye-lens-Conversion-Coefficients_submitteddat.zip › Photons-nonCPE_Dose-per-Kerma_sensitive-cells_right.txt]

Photons nonCPAbsorbed dose per air kerma
Right eye; sensitive part of the lens
  Energy        000°       u(000°)        015°       u(015°)        030°       u(030°)        045°       u(045°)        060°       u(060°)        075°       u(075°)        090°       u(090°)        ROT        u(ROT )
   MeV        Gy / Gy      Gy / Gy      Gy / Gy      Gy / Gy      Gy / Gy      Gy / Gy      Gy / Gy      Gy / Gy      Gy / Gy      Gy / Gy      Gy / Gy      Gy / Gy      Gy / Gy      Gy / Gy      Gy / Gy      Gy / Gy
  0.005      1.323E-06    8.504E-08    2.306E-06    1.610E-07    4.877E-06    2.409E-07    4.766E-06    2.448E-07    2.642E-08    1.868E-08       n.a.         n.a.         n.a.         n.a.      1.379E-06    2.881E-07
  0.006      3.550E-04    8.747E-06    4.262E-04    1.072E-05    4.655E-04    1.120E-05    4.627E-04    1.579E-05    1.186E-05    1.787E-06       n.a.         n.a.         n.a.         n.a.      1.502E-04    3.866E-06
  0.007      7.082E-03    4.941E-05    6.722E-03    5.381E-05    6.605E-03    5.335E-05    5.986E-03    7.182E-05    5.341E-04    1.517E-05       n.a.         n.a.         n.a.         n.a.      2.288E-03    1.914E-05
  0.008      3.683E-02    1.381E-04    3.400E-02    1.483E-04    3.111E-02    1.419E-04    2.775E-02    1.895E-04    4.875E-03    5.615E-05    1.285E-06    9.088E-07       n.a.         n.a.      1.132E-02    5.201E-05
  0.009      9.897E-02    2.714E-04    9.276E-02    2.938E-04    8.434E-02    2.801E-04    7.435E-02    3.720E-04    2.085E-02    1.393E-04    8.385E-06    2.795E-06       n.a.         n.a.      3.103E-02    1.029E-04
   0.01      1.864E-01    4.383E-04    1.755E-01    4.754E-04    1.619E-01    4.566E-04    1.439E-01    6.089E-04    5.555E-02    2.675E-04    3.225E-05    6.449E-06       n.a.         n.a.      6.092E-02    1.695E-04
  0.011      2.820E-01    6.254E-04    2.712E-01    6.857E-04    2.520E-01    6.610E-04    2.278E-01    8.888E-04    1.079E-01    4.326E-04    1.270E-04    1.484E-05       n.a.         n.a.      9.714E-02    2.480E-04
  0.013      4.621E-01    1.038E-03    4.577E-01    1.156E-03    4.353E-01    1.127E-03    3.964E-01    1.521E-03    2.495E-01    8.533E-04    2.801E-03    9.034E-05    2.351E-04    3.704E-05    1.743E-01    4.307E-04
  0.015      6.050E-01    1.484E-03    6.099E-01    1.666E-03    5.855E-01    1.632E-03    5.442E-01    2.226E-03    3.988E-01    1.348E-03    1.954E-02    2.982E-04    1.102E-03    1.002E-04    2.467E-01    6.415E-04
  0.017      7.176E-01    1.964E-03    7.289E-01    2.213E-03    7.049E-01    2.176E-03    6.544E-01    2.965E-03    5.296E-01    1.888E-03    6.118E-02    6.417E-04    5.950E-03    2.826E-04    3.111E-01    8.784E-04
   0.02      8.415E-01    2.733E-03    8.602E-01    3.091E-03    8.418E-01    3.058E-03    7.943E-01    4.200E-03    6.787E-01    2.748E-03    1.618E-01    1.342E-03    2.809E-02    7.902E-04    3.903E-01    1.269E-03
  0.024      9.700E-01    4.307E-03    9.874E-01    4.348E-03    9.655E-01    4.300E-03    9.208E-01    5.940E-03    8.176E-01    3.963E-03    3.208E-01    2.482E-03    9.259E-02    1.883E-03    4.756E-01    1.847E-03
   0.03      1.118E+00    5.706E-03    1.144E+00    6.453E-03    1.121E+00    6.390E-03    1.073E+00    8.849E-03    9.766E-01    5.979E-03    5.355E-01    4.426E-03    2.151E-01    3.947E-03    6.066E-01    2.909E-03
   0.04      1.325E+00    8.693E-03    1.339E+00    9.810E-03    1.326E+00    9.747E-03    1.294E+00    1.363E-02    1.193E+00    9.272E-03    7.747E-01    7.452E-03    4.378E-01    7.980E-03    7.744E-01    4.653E-03
   0.05      1.452E+00    1.067E-02    1.481E+00    1.221E-02    1.465E+00    1.209E-02    1.399E+00    1.649E-02    1.325E+00    1.141E-02    9.504E-01    9.779E-03    5.977E-01    1.101E-02    9.001E-01    5.923E-03
   0.06      1.521E+00    1.140E-02    1.553E+00    1.289E-02    1.562E+00    1.309E-02    1.490E+00    1.786E-02    1.421E+00    1.250E-02    1.054E+00    1.058E-02    7.034E-01    1.226E-02    9.672E-01    6.416E-03
   0.07      1.558E+00    1.148E-02    1.585E+00    1.308E-02    1.571E+00    1.273E-02    1.500E+00    1.717E-02    1.440E+00    1.212E-02    1.097E+00    1.058E-02    7.649E-01    1.278E-02    1.004E+00    6.502E-03
   0.08      1.550E+00    1.074E-02    1.541E+00    1.194E-02    1.540E+00    1.223E-02    1.514E+00    1.700E-02    1.461E+00    1.161E-02    1.113E+00    9.945E-03    8.164E-01    1.252E-02    1.022E+00    6.199E-03
   0.1       1.496E+00    9.395E-03    1.494E+00    1.072E-02    1.510E+00    1.062E-02    1.495E+00    1.490E-02    1.448E+00    1.038E-02    1.132E+00    9.140E-03    8.228E-01    1.119E-02    1.011E+00    5.629E-03
   0.12      1.442E+00    9.741E-03    1.438E+00    9.989E-03    1.441E+00    9.669E-03    1.400E+00    1.340E-02    1.403E+00    9.543E-03    1.105E+00    8.486E-03    8.113E-01    1.027E-02    9.800E-01    5.123E-03
   0.15      1.393E+00    8.332E-03    1.403E+00    9.566E-03    1.396E+00    9.583E-03    1.409E+00    1.335E-02    1.382E+00    9.359E-03    1.114E+00    8.340E-03    8.213E-01    1.020E-02    9.615E-01    4.999E-03
   0.2       1.324E+00    8.323E-03    1.337E+00    9.299E-03    1.365E+00    9.443E-03    1.356E+00    1.346E-02    1.340E+00    9.325E-03    1.107E+00    8.451E-03    8.528E-01    1.085E-02    9.463E-01    4.955E-03
   0.24      1.306E+00    9.304E-03    1.317E+00    9.410E-03    1.321E+00    9.386E-03    1.318E+00    1.328E-02    1.317E+00    9.391E-03    1.108E+00    8.585E-03    8.562E-01    1.061E-02    9.556E-01    5.109E-03
   0.3       1.264E+00    8.335E-03    1.251E+00    9.316E-03    1.285E+00    9.427E-03    1.329E+00    1.357E-02    1.296E+00    9.471E-03    1.100E+00    8.823E-03    8.535E-01    1.079E-02    9.236E-01    5.099E-03
   0.4       1.207E+00    8.269E-03    1.220E+00    9.281E-03    1.222E+00    9.361E-03    1.254E+00    1.338E-02    1.251E+00    9.500E-03    1.083E+00    8.826E-03    8.992E-01    1.146E-02    9.214E-01    5.206E-03
   0.5       1.179E+00    8.075E-03    1.185E+00    9.083E-03    1.206E+00    9.251E-03    1.218E+00    1.315E-02    1.246E+00    9.510E-03    1.074E+00    8.790E-03    9.105E-01    1.156E-02    9.278E-01    5.228E-03
  0.511      1.184E+00    7.590E-03    1.190E+00    1.091E-02    1.200E+00    1.134E-02    1.244E+00    1.197E-02    1.244E+00    1.233E-02    1.083E+00    1.173E-02    9.148E-01    1.074E-02    9.266E-01    7.515E-03
   0.6       1.172E+00    7.883E-03    1.167E+00    8.812E-03    1.196E+00    8.987E-03    1.212E+00    1.295E-02    1.221E+00    9.317E-03    1.078E+00    8.723E-03    9.098E-01    1.131E-02    9.241E-01    5.117E-03
  0.662      1.153E+00    7.194E-03    1.174E+00    1.048E-02    1.168E+00    1.079E-02    1.207E+00    1.139E-02    1.201E+00    1.183E-02    1.078E+00    1.144E-02    9.224E-01    1.057E-02    9.323E-01    7.445E-03
   0.8       1.130E+00    7.288E-03    1.143E+00    8.234E-03    1.161E+00    8.361E-03    1.167E+00    1.202E-02    1.203E+00    8.868E-03    1.079E+00    8.442E-03    9.369E-01    1.117E-02    9.431E-01    4.974E-03
    1        1.112E+00    6.837E-03    1.111E+00    7.642E-03    1.137E+00    7.878E-03    1.179E+00    1.160E-02    1.173E+00    8.331E-03    1.061E+00    8.039E-03    9.674E-01    1.092E-02    9.385E-01    4.746E-03
  1.117      1.108E+00    6.214E-03    1.110E+00    9.021E-03    1.130E+00    9.449E-03    1.127E+00    9.869E-03    1.141E+00    1.042E-02    1.075E+00    1.042E-02    9.524E-01    9.938E-03    9.357E-01    6.682E-03
   1.2       1.099E+00    6.471E-03    1.099E+00    7.321E-03    1.109E+00    7.464E-03    1.119E+00    1.077E-02    1.151E+00    7.928E-03    1.071E+00    7.781E-03    9.616E-01    1.049E-02    9.410E-01    4.574E-03
   1.3       1.057E+00    6.898E-03    1.069E+00    6.961E-03    1.078E+00    7.160E-03    1.111E+00    1.051E-02    1.152E+00    7.803E-03    1.072E+00    7.644E-03    9.461E-01    1.014E-02    9.312E-01    4.439E-03
   1.33      1.050E+00    5.745E-03    1.063E+00    8.358E-03    1.085E+00    8.812E-03    1.084E+00    9.257E-03    1.142E+00    1.004E-02    1.063E+00    9.968E-03    9.528E-01    9.498E-03    9.245E-01    6.401E-03
   1.5       9.761E-01    5.638E-03    9.876E-01    6.418E-03    1.010E+00    6.586E-03    1.058E+00    9.932E-03    1.109E+00    7.401E-03    1.059E+00    7.375E-03    9.496E-01    9.899E-03    9.105E-01    4.234E-03
   1.7       8.991E-01    5.181E-03    9.096E-01    5.889E-03    9.453E-01    6.150E-03    9.894E-01    9.113E-03    1.057E+00    6.932E-03    1.043E+00    7.066E-03    9.702E-01    9.740E-03    8.858E-01    4.053E-03
    2        7.670E-01    4.468E-03    7.916E-01    5.118E-03    8.195E-01    5.370E-03    8.996E-01    8.308E-03    9.903E-01    6.442E-03    1.004E+00    6.651E-03    9.543E-01    9.286E-03    8.453E-01    3.808E-03
   2.4       6.364E-01    4.217E-03    6.446E-01    4.275E-03    7.012E-01    4.662E-03    7.905E-01    7.413E-03    9.141E-01    5.881E-03    9.729E-01    6.311E-03    9.574E-01    8.960E-03    8.041E-01    3.536E-03
    3        4.897E-01    2.992E-03    5.054E-01    3.429E-03    5.574E-01    3.793E-03    6.745E-01    6.304E-03    8.147E-01    5.210E-03    9.157E-01    5.787E-03    9.304E-01    8.363E-03    7.308E-01    3.148E-03
    4        3.505E-01    2.229E-03    3.717E-01    2.619E-03    4.261E-01    2.984E-03    5.378E-01    5.162E-03    7.180E-01    4.521E-03    8.588E-01    5.203E-03    8.946E-01    7.649E-03    6.625E-01    2.772E-03
    5        2.723E-01    1.795E-03    2.903E-01    2.123E-03    3.440E-01    2.480E-03    4.608E-01    4.429E-03    6.472E-01    4.033E-03    8.257E-01    4.855E-03    8.878E-01    7.231E-03    6.187E-01    2.512E-03
    6        2.232E-01    1.498E-03    2.397E-01    1.815E-03    2.898E-01    2.131E-03    3.983E-01    3.892E-03    6.020E-01    3.700E-03    8.101E-01    4.572E-03    8.652E-01    6.750E-03    5.862E-01    2.302E-03
  6.129      2.188E-01    1.385E-03    2.355E-01    2.127E-03    2.808E-01    2.576E-03    3.928E-01    3.440E-03    5.943E-01    4.746E-03    7.879E-01    5.919E-03    8.598E-01    6.243E-03    5.817E-01    3.304E-03
    8        1.645E-01    1.161E-03    1.772E-01    1.399E-03    2.197E-01    1.696E-03    3.132E-01    3.170E-03    5.162E-01    3.120E-03    7.566E-01    4.071E-03    8.599E-01    6.342E-03    5.468E-01    2.011E-03
    10       1.300E-01    9.376E-04    1.395E-01    1.141E-03    1.705E-01    1.344E-03    2.519E-01    2.619E-03    4.549E-01    2.717E-03    7.091E-01    3.675E-03    8.176E-01    5.709E-03    5.098E-01    1.783E-03
    15       8.736E-02    4.355E-04    9.285E-02    6.679E-04    1.108E-01    8.005E-04    1.592E-01    1.104E-03    3.201E-01    1.788E-03    5.933E-01    2.731E-03    7.694E-01    3.220E-03    4.599E-01    2.111E-03
    20       6.656E-02    3.356E-04    7.032E-02    5.171E-04    8.268E-02    6.100E-04    1.149E-01    8.275E-04    2.377E-01    1.350E-03    4.992E-01    2.243E-03    7.143E-01    2.809E-03    4.282E-01    1.807E-03
    30       4.597E-02    2.346E-04    4.763E-02    3.478E-04    5.594E-02    4.179E-04    7.488E-02    5.543E-04    1.509E-01    8.967E-04    3.632E-01    1.618E-03    5.936E-01    2.206E-03    3.797E-01    1.389E-03
    40       3.540E-02    1.810E-04    3.680E-02    2.692E-04    4.282E-02    3.218E-04    5.484E-02    4.156E-04    1.077E-01    6.565E-04    2.848E-01    1.267E-03    4.972E-01    1.815E-03    3.482E-01    1.145E-03
    50       2.887E-02    1.461E-04    3.073E-02    2.242E-04    3.432E-02    2.558E-04    4.399E-02    3.331E-04    8.606E-02    5.351E-04    2.387E-01    1.063E-03    4.281E-01    1.554E-03    3.207E-01    9.830E-04
