# Supplementary material for: COMPILATION OF CONVERSION COEFFICIENTS FOR THE DOSE TO THE LENS OF THE EYE
Source: Radiat Prot Dosimetry. 2016 Aug 19;174(3):348–70. doi: 10.1093/rpd/ncw194 (PMC5423102; doi:10.1093/rpd/ncw194)
Supplement: Supplementary Data [file 2016-06-14-Compilation-of-Eye-lens-Conversion-Coefficients_submitteddat.zip › Photons-nonCPE_Dose-per-Kerma-complete-lens_left.txt]

Photons nonCPAbsorbed dose per air kerma
Left eye; complete lens
  Energy        000°       u(000°)        015°       u(015°)        030°       u(030°)        045°       u(045°)        060°       u(060°)        075°       u(075°)        090°       u(090°)        ROT        u(ROT )
   MeV        Gy / Gy      Gy / Gy      Gy / Gy      Gy / Gy      Gy / Gy      Gy / Gy      Gy / Gy      Gy / Gy      Gy / Gy      Gy / Gy      Gy / Gy      Gy / Gy      Gy / Gy      Gy / Gy      Gy / Gy      Gy / Gy
  0.005      2.733E-07    1.599E-08    5.161E-07    3.152E-08    9.734E-07    4.452E-08    1.018E-06    4.681E-08    4.273E-07    3.108E-08    5.272E-08    4.959E-09    2.190E-09    3.195E-10    2.812E-07    5.328E-08
  0.006      9.163E-05    1.839E-06    1.072E-04    2.223E-06    1.362E-04    2.507E-06    1.308E-04    3.473E-06    6.788E-05    1.770E-06    1.869E-05    9.285E-07    1.953E-06    1.255E-07    4.008E-05    8.248E-07
  0.007      2.348E-03    1.177E-05    2.214E-03    1.278E-05    2.290E-03    1.300E-05    2.123E-03    1.770E-05    1.268E-03    9.673E-06    4.870E-04    5.994E-06    1.102E-04    4.031E-06    7.786E-04    4.623E-06
  0.008      1.525E-02    3.676E-05    1.418E-02    3.963E-05    1.342E-02    3.856E-05    1.236E-02    5.232E-05    8.100E-03    2.996E-05    3.878E-03    2.073E-05    1.212E-03    1.638E-05    4.795E-03    1.402E-05
  0.009      5.016E-02    7.997E-05    4.660E-02    8.617E-05    4.358E-02    8.333E-05    3.979E-02    1.126E-04    2.811E-02    6.694E-05    1.583E-02    5.023E-05    6.224E-03    4.454E-05    1.586E-02    3.050E-05
   0.01      1.097E-01    1.391E-04    1.024E-01    1.503E-04    9.610E-02    1.456E-04    8.851E-02    1.976E-04    6.675E-02    1.213E-04    4.217E-02    9.645E-05    2.005E-02    9.405E-05    3.604E-02    5.410E-05
  0.011      1.861E-01    2.103E-04    1.776E-01    2.297E-04    1.676E-01    2.231E-04    1.557E-01    3.041E-04    1.244E-01    1.922E-04    8.629E-02    1.601E-04    4.659E-02    1.663E-04    6.417E-02    8.365E-05
  0.013      3.534E-01    3.760E-04    3.489E-01    4.177E-04    3.356E-01    4.096E-04    3.112E-01    5.579E-04    2.746E-01    3.706E-04    2.143E-01    3.274E-04    1.376E-01    3.709E-04    1.333E-01    1.563E-04
  0.015      5.069E-01    5.624E-04    5.076E-01    6.294E-04    4.938E-01    6.207E-04    4.635E-01    8.504E-04    4.288E-01    5.785E-04    3.621E-01    5.317E-04    2.592E-01    6.360E-04    2.051E-01    2.425E-04
  0.017      6.329E-01    7.638E-04    6.419E-01    8.602E-04    6.270E-01    8.502E-04    5.959E-01    1.172E-03    5.675E-01    8.089E-04    5.016E-01    7.606E-04    3.889E-01    9.470E-04    2.719E-01    3.402E-04
   0.02      7.788E-01    1.090E-03    7.949E-01    1.231E-03    7.871E-01    1.225E-03    7.515E-01    1.692E-03    7.362E-01    1.185E-03    6.742E-01    1.134E-03    5.587E-01    1.460E-03    3.586E-01    5.044E-04
  0.024      9.236E-01    1.742E-03    9.408E-01    1.759E-03    9.429E-01    1.760E-03    9.063E-01    2.440E-03    8.981E-01    1.719E-03    8.462E-01    1.669E-03    7.374E-01    2.202E-03    4.542E-01    7.496E-04
   0.03      1.099E+00    2.344E-03    1.130E+00    2.660E-03    1.129E+00    2.657E-03    1.100E+00    3.706E-03    1.101E+00    2.624E-03    1.056E+00    2.573E-03    9.469E-01    3.443E-03    5.878E-01    1.186E-03
   0.04      1.326E+00    3.624E-03    1.353E+00    4.095E-03    1.373E+00    4.123E-03    1.346E+00    5.764E-03    1.353E+00    4.089E-03    1.300E+00    4.010E-03    1.208E+00    5.461E-03    7.684E-01    1.927E-03
   0.05      1.472E+00    4.480E-03    1.504E+00    5.096E-03    1.534E+00    5.166E-03    1.512E+00    7.182E-03    1.507E+00    5.092E-03    1.451E+00    4.995E-03    1.361E+00    6.823E-03    8.975E-01    2.465E-03
   0.06      1.538E+00    4.801E-03    1.572E+00    5.490E-03    1.596E+00    5.465E-03    1.588E+00    7.697E-03    1.578E+00    5.454E-03    1.540E+00    5.365E-03    1.463E+00    7.421E-03    9.747E-01    2.696E-03
   0.07      1.569E+00    4.795E-03    1.595E+00    5.383E-03    1.608E+00    5.425E-03    1.596E+00    7.504E-03    1.590E+00    5.334E-03    1.563E+00    5.277E-03    1.494E+00    7.365E-03    1.012E+00    2.689E-03
   0.08      1.562E+00    4.571E-03    1.567E+00    5.113E-03    1.584E+00    5.119E-03    1.572E+00    7.098E-03    1.588E+00    5.083E-03    1.554E+00    5.024E-03    1.486E+00    6.836E-03    1.020E+00    2.574E-03
   0.1       1.501E+00    3.998E-03    1.509E+00    4.517E-03    1.528E+00    4.575E-03    1.532E+00    6.410E-03    1.531E+00    4.539E-03    1.496E+00    4.426E-03    1.451E+00    6.239E-03    1.008E+00    2.335E-03
   0.12      1.437E+00    4.123E-03    1.442E+00    4.144E-03    1.457E+00    4.217E-03    1.458E+00    5.794E-03    1.453E+00    4.113E-03    1.436E+00    4.089E-03    1.394E+00    5.665E-03    9.792E-01    2.156E-03
   0.15      1.397E+00    3.552E-03    1.393E+00    3.949E-03    1.403E+00    3.978E-03    1.403E+00    5.557E-03    1.409E+00    3.960E-03    1.393E+00    3.917E-03    1.352E+00    5.476E-03    9.664E-01    2.100E-03
   0.2       1.325E+00    3.481E-03    1.322E+00    3.872E-03    1.339E+00    3.903E-03    1.336E+00    5.477E-03    1.339E+00    3.897E-03    1.330E+00    3.883E-03    1.318E+00    5.482E-03    9.455E-01    2.089E-03
   0.24      1.299E+00    3.925E-03    1.289E+00    3.913E-03    1.304E+00    3.927E-03    1.305E+00    5.524E-03    1.311E+00    3.930E-03    1.296E+00    3.905E-03    1.294E+00    5.521E-03    9.450E-01    2.139E-03
   0.3       1.259E+00    3.545E-03    1.247E+00    3.946E-03    1.256E+00    3.964E-03    1.267E+00    5.616E-03    1.268E+00    3.984E-03    1.266E+00    3.972E-03    1.254E+00    5.603E-03    9.302E-01    2.177E-03
   0.4       1.214E+00    3.622E-03    1.210E+00    4.040E-03    1.213E+00    4.046E-03    1.221E+00    5.732E-03    1.221E+00    4.056E-03    1.224E+00    4.069E-03    1.230E+00    5.774E-03    9.283E-01    2.262E-03
   0.5       1.190E+00    3.682E-03    1.193E+00    4.131E-03    1.197E+00    4.138E-03    1.189E+00    5.828E-03    1.197E+00    4.144E-03    1.196E+00    4.139E-03    1.193E+00    5.846E-03    9.325E-01    2.339E-03
  0.511      1.185E+00    3.450E-03    1.184E+00    4.950E-03    1.180E+00    5.077E-03    1.197E+00    5.267E-03    1.192E+00    5.387E-03    1.189E+00    5.466E-03    1.192E+00    5.457E-03    9.293E-01    3.387E-03
   0.6       1.178E+00    3.734E-03    1.177E+00    4.177E-03    1.174E+00    4.177E-03    1.175E+00    5.920E-03    1.180E+00    4.209E-03    1.182E+00    4.204E-03    1.179E+00    5.941E-03    9.291E-01    2.372E-03
  0.662      1.168E+00    3.510E-03    1.165E+00    5.025E-03    1.171E+00    5.204E-03    1.169E+00    5.354E-03    1.174E+00    5.510E-03    1.177E+00    5.607E-03    1.173E+00    5.590E-03    9.325E-01    3.491E-03
   0.8       1.154E+00    3.762E-03    1.149E+00    4.207E-03    1.154E+00    4.229E-03    1.162E+00    6.019E-03    1.149E+00    4.249E-03    1.157E+00    4.274E-03    1.155E+00    6.022E-03    9.370E-01    2.447E-03
    1        1.132E+00    3.745E-03    1.131E+00    4.194E-03    1.137E+00    4.222E-03    1.141E+00    6.035E-03    1.138E+00    4.283E-03    1.136E+00    4.287E-03    1.146E+00    6.097E-03    9.390E-01    2.477E-03
  1.117      1.130E+00    3.506E-03    1.131E+00    5.049E-03    1.133E+00    5.227E-03    1.127E+00    5.407E-03    1.131E+00    5.578E-03    1.142E+00    5.724E-03    1.143E+00    5.739E-03    9.512E-01    3.648E-03
   1.2       1.134E+00    3.749E-03    1.127E+00    4.197E-03    1.133E+00    4.230E-03    1.135E+00    6.031E-03    1.134E+00    4.305E-03    1.132E+00    4.317E-03    1.151E+00    6.179E-03    9.456E-01    2.502E-03
   1.3       1.109E+00    4.128E-03    1.109E+00    4.142E-03    1.117E+00    4.189E-03    1.111E+00    5.952E-03    1.124E+00    4.292E-03    1.123E+00    4.310E-03    1.132E+00    6.108E-03    9.461E-01    2.497E-03
   1.33      1.106E+00    3.453E-03    1.111E+00    4.984E-03    1.100E+00    5.123E-03    1.122E+00    5.370E-03    1.115E+00    5.539E-03    1.128E+00    5.704E-03    1.128E+00    5.711E-03    9.424E-01    3.624E-03
   1.5       1.077E+00    3.613E-03    1.081E+00    4.057E-03    1.080E+00    4.092E-03    1.096E+00    5.905E-03    1.097E+00    4.218E-03    1.101E+00    4.250E-03    1.117E+00    6.066E-03    9.406E-01    2.481E-03
   1.7       1.034E+00    3.497E-03    1.028E+00    3.917E-03    1.040E+00    3.981E-03    1.049E+00    5.727E-03    1.070E+00    4.139E-03    1.081E+00    4.199E-03    1.102E+00    6.004E-03    9.265E-01    2.445E-03
    2        9.375E-01    3.251E-03    9.438E-01    3.664E-03    9.517E-01    3.722E-03    9.915E-01    5.476E-03    1.006E+00    3.958E-03    1.048E+00    4.095E-03    1.071E+00    5.876E-03    8.980E-01    2.373E-03
   2.4       8.051E-01    3.215E-03    8.155E-01    3.267E-03    8.318E-01    3.346E-03    8.704E-01    4.954E-03    9.205E-01    3.698E-03    9.795E-01    3.876E-03    1.028E+00    5.618E-03    8.605E-01    2.265E-03
    3        6.422E-01    2.389E-03    6.484E-01    2.714E-03    6.719E-01    2.815E-03    7.121E-01    4.237E-03    7.918E-01    3.274E-03    8.619E-01    3.489E-03    9.431E-01    5.187E-03    7.950E-01    2.086E-03
    4        4.694E-01    1.844E-03    4.723E-01    2.086E-03    4.939E-01    2.188E-03    5.427E-01    3.386E-03    6.136E-01    2.669E-03    7.080E-01    2.969E-03    8.080E-01    4.510E-03    7.200E-01    1.862E-03
    5        3.679E-01    1.510E-03    3.694E-01    1.708E-03    3.877E-01    1.804E-03    4.260E-01    2.784E-03    4.860E-01    2.232E-03    5.791E-01    2.535E-03    6.962E-01    3.951E-03    6.711E-01    1.702E-03
    6        3.046E-01    1.296E-03    3.048E-01    1.465E-03    3.187E-01    1.539E-03    3.560E-01    2.422E-03    4.003E-01    1.916E-03    4.881E-01    2.216E-03    6.142E-01    3.550E-03    6.313E-01    1.572E-03
  6.129      2.982E-01    1.192E-03    2.961E-01    1.720E-03    3.128E-01    1.870E-03    3.452E-01    2.128E-03    3.936E-01    2.450E-03    4.826E-01    2.897E-03    6.039E-01    3.289E-03    6.289E-01    2.284E-03
    8        2.263E-01    1.014E-03    2.248E-01    1.146E-03    2.381E-01    1.212E-03    2.607E-01    1.878E-03    2.978E-01    1.520E-03    3.668E-01    1.783E-03    4.893E-01    2.955E-03    5.837E-01    1.387E-03
    10       1.794E-01    8.401E-04    1.805E-01    9.511E-04    1.873E-01    9.967E-04    2.056E-01    1.564E-03    2.359E-01    1.268E-03    2.929E-01    1.502E-03    3.905E-01    2.488E-03    5.466E-01    1.248E-03
    15       1.222E-01    4.060E-04    1.228E-01    5.880E-04    1.290E-01    6.368E-04    1.423E-01    7.284E-04    1.594E-01    8.509E-04    1.974E-01    1.031E-03    2.639E-01    1.213E-03    4.870E-01    1.481E-03
    20       9.386E-02    3.195E-04    9.347E-02    4.630E-04    9.779E-02    5.008E-04    1.081E-01    5.725E-04    1.229E-01    6.784E-04    1.491E-01    8.183E-04    2.014E-01    9.766E-04    4.507E-01    1.272E-03
    30       6.526E-02    2.271E-04    6.559E-02    3.310E-04    6.820E-02    3.580E-04    7.426E-02    4.063E-04    8.399E-02    4.809E-04    1.036E-01    5.944E-04    1.383E-01    7.094E-04    3.987E-01    9.979E-04
    40       5.058E-02    1.775E-04    5.077E-02    2.570E-04    5.313E-02    2.808E-04    5.802E-02    3.194E-04    6.588E-02    3.791E-04    7.974E-02    4.693E-04    1.058E-01    5.611E-04    3.642E-01    8.336E-04
    50       4.147E-02    1.456E-04    4.242E-02    2.141E-04    4.438E-02    2.330E-04    4.784E-02    2.642E-04    5.440E-02    3.150E-04    6.607E-02    3.910E-04    8.800E-02    4.717E-04    3.349E-01    7.218E-04
