# Supplementary material for: COMPILATION OF CONVERSION COEFFICIENTS FOR THE DOSE TO THE LENS OF THE EYE
Source: Radiat Prot Dosimetry. 2016 Aug 19;174(3):348–70. doi: 10.1093/rpd/ncw194 (PMC5423102; doi:10.1093/rpd/ncw194)
Supplement: Supplementary Data [file 2016-06-14-Compilation-of-Eye-lens-Conversion-Coefficients_submitteddat.zip › Photons-nonCPE_Dose-per-Kerma-complete-lens-maximum-left_right.txt]

Photons nonCPAbsorbed dose per air kerma
Maximum of both eyes; complete lens
  Energy        000°       u(000°)        015°       u(015°)        030°       u(030°)        045°       u(045°)        060°       u(060°)        075°       u(075°)        090°       u(090°)        ROT        u(ROT )
   MeV        Gy / Gy      Gy / Gy      Gy / Gy      Gy / Gy      Gy / Gy      Gy / Gy      Gy / Gy      Gy / Gy      Gy / Gy      Gy / Gy      Gy / Gy      Gy / Gy      Gy / Gy      Gy / Gy      Gy / Gy      Gy / Gy
  0.005      2.733E-07    1.599E-08    5.161E-07    3.152E-08    1.102E-06    4.736E-08    1.046E-06    4.744E-08    4.273E-07    3.108E-08    5.272E-08    4.959E-09    2.190E-09    3.195E-10    2.812E-07    5.328E-08
  0.006      9.163E-05    1.839E-06    1.120E-04    2.273E-06    1.362E-04    2.507E-06    1.308E-04    3.473E-06    6.788E-05    1.770E-06    1.869E-05    9.285E-07    1.953E-06    1.255E-07    4.008E-05    8.248E-07
  0.007      2.348E-03    1.177E-05    2.234E-03    1.284E-05    2.305E-03    1.304E-05    2.123E-03    1.770E-05    1.268E-03    9.673E-06    4.870E-04    5.994E-06    1.102E-04    4.031E-06    7.786E-04    4.623E-06
  0.008      1.525E-02    3.676E-05    1.418E-02    3.963E-05    1.345E-02    3.861E-05    1.236E-02    5.232E-05    8.100E-03    2.996E-05    3.878E-03    2.073E-05    1.212E-03    1.638E-05    4.795E-03    1.402E-05
  0.009      5.016E-02    7.997E-05    4.660E-02    8.617E-05    4.358E-02    8.333E-05    3.979E-02    1.126E-04    2.811E-02    6.694E-05    1.583E-02    5.023E-05    6.224E-03    4.454E-05    1.586E-02    3.050E-05
   0.01      1.097E-01    1.391E-04    1.024E-01    1.503E-04    9.610E-02    1.456E-04    8.851E-02    1.976E-04    6.675E-02    1.213E-04    4.217E-02    9.645E-05    2.005E-02    9.405E-05    3.604E-02    5.410E-05
  0.011      1.861E-01    2.103E-04    1.776E-01    2.297E-04    1.676E-01    2.231E-04    1.557E-01    3.041E-04    1.244E-01    1.922E-04    8.629E-02    1.601E-04    4.659E-02    1.663E-04    6.417E-02    8.365E-05
  0.013      3.534E-01    3.760E-04    3.495E-01    4.181E-04    3.356E-01    4.096E-04    3.116E-01    5.583E-04    2.746E-01    3.706E-04    2.143E-01    3.274E-04    1.376E-01    3.709E-04    1.333E-01    1.563E-04
  0.015      5.069E-01    5.624E-04    5.076E-01    6.294E-04    4.938E-01    6.208E-04    4.635E-01    8.504E-04    4.288E-01    5.785E-04    3.621E-01    5.317E-04    2.592E-01    6.360E-04    2.051E-01    2.425E-04
  0.017      6.329E-01    7.638E-04    6.419E-01    8.602E-04    6.270E-01    8.502E-04    5.959E-01    1.172E-03    5.675E-01    8.089E-04    5.016E-01    7.606E-04    3.889E-01    9.470E-04    2.719E-01    3.402E-04
   0.02      7.788E-01    1.090E-03    7.949E-01    1.231E-03    7.871E-01    1.225E-03    7.515E-01    1.692E-03    7.362E-01    1.185E-03    6.742E-01    1.134E-03    5.587E-01    1.460E-03    3.586E-01    5.044E-04
  0.024      9.236E-01    1.742E-03    9.408E-01    1.759E-03    9.429E-01    1.760E-03    9.063E-01    2.440E-03    8.981E-01    1.719E-03    8.462E-01    1.669E-03    7.374E-01    2.202E-03    4.542E-01    7.496E-04
   0.03      1.099E+00    2.344E-03    1.130E+00    2.660E-03    1.129E+00    2.657E-03    1.100E+00    3.706E-03    1.101E+00    2.624E-03    1.056E+00    2.573E-03    9.469E-01    3.443E-03    5.878E-01    1.186E-03
   0.04      1.326E+00    3.624E-03    1.353E+00    4.095E-03    1.373E+00    4.123E-03    1.346E+00    5.764E-03    1.353E+00    4.089E-03    1.300E+00    4.010E-03    1.208E+00    5.461E-03    7.684E-01    1.927E-03
   0.05      1.472E+00    4.480E-03    1.504E+00    5.096E-03    1.534E+00    5.166E-03    1.512E+00    7.182E-03    1.507E+00    5.092E-03    1.451E+00    4.995E-03    1.361E+00    6.823E-03    8.975E-01    2.465E-03
   0.06      1.538E+00    4.801E-03    1.572E+00    5.490E-03    1.596E+00    5.465E-03    1.588E+00    7.697E-03    1.578E+00    5.454E-03    1.540E+00    5.365E-03    1.463E+00    7.421E-03    9.747E-01    2.696E-03
   0.07      1.569E+00    4.795E-03    1.595E+00    5.423E-03    1.608E+00    5.425E-03    1.596E+00    7.504E-03    1.590E+00    5.334E-03    1.563E+00    5.277E-03    1.494E+00    7.365E-03    1.012E+00    2.689E-03
   0.08      1.562E+00    4.571E-03    1.567E+00    5.113E-03    1.584E+00    5.119E-03    1.572E+00    7.098E-03    1.588E+00    5.083E-03    1.554E+00    5.024E-03    1.486E+00    6.836E-03    1.020E+00    2.574E-03
   0.1       1.501E+00    3.998E-03    1.509E+00    4.577E-03    1.528E+00    4.575E-03    1.532E+00    6.410E-03    1.531E+00    4.539E-03    1.496E+00    4.426E-03    1.451E+00    6.239E-03    1.008E+00    2.335E-03
   0.12      1.437E+00    4.123E-03    1.442E+00    4.144E-03    1.457E+00    4.217E-03    1.458E+00    5.794E-03    1.453E+00    4.113E-03    1.436E+00    4.089E-03    1.394E+00    5.665E-03    9.792E-01    2.156E-03
   0.15      1.397E+00    3.552E-03    1.401E+00    3.975E-03    1.410E+00    4.012E-03    1.409E+00    5.597E-03    1.409E+00    3.960E-03    1.393E+00    3.917E-03    1.352E+00    5.476E-03    9.664E-01    2.100E-03
   0.2       1.325E+00    3.481E-03    1.340E+00    3.921E-03    1.358E+00    3.947E-03    1.366E+00    5.626E-03    1.339E+00    3.897E-03    1.330E+00    3.883E-03    1.318E+00    5.482E-03    9.455E-01    2.089E-03
   0.24      1.299E+00    3.925E-03    1.302E+00    3.930E-03    1.325E+00    3.969E-03    1.336E+00    5.631E-03    1.311E+00    3.930E-03    1.296E+00    3.905E-03    1.294E+00    5.521E-03    9.450E-01    2.139E-03
   0.3       1.259E+00    3.545E-03    1.266E+00    3.987E-03    1.281E+00    4.001E-03    1.308E+00    5.718E-03    1.269E+00    3.996E-03    1.266E+00    3.972E-03    1.254E+00    5.603E-03    9.302E-01    2.177E-03
   0.4       1.214E+00    3.622E-03    1.227E+00    4.072E-03    1.237E+00    4.096E-03    1.257E+00    5.831E-03    1.243E+00    4.109E-03    1.224E+00    4.069E-03    1.230E+00    5.774E-03    9.283E-01    2.262E-03
   0.5       1.190E+00    3.682E-03    1.193E+00    4.131E-03    1.216E+00    4.169E-03    1.232E+00    5.935E-03    1.222E+00    4.179E-03    1.196E+00    4.139E-03    1.193E+00    5.846E-03    9.325E-01    2.339E-03
  0.511      1.185E+00    3.450E-03    1.187E+00    4.950E-03    1.225E+00    5.178E-03    1.241E+00    5.357E-03    1.230E+00    5.475E-03    1.189E+00    5.466E-03    1.192E+00    5.457E-03    9.293E-01    3.387E-03
   0.6       1.178E+00    3.734E-03    1.184E+00    4.183E-03    1.198E+00    4.208E-03    1.219E+00    6.016E-03    1.202E+00    4.230E-03    1.182E+00    4.204E-03    1.179E+00    5.941E-03    9.291E-01    2.372E-03
  0.662      1.168E+00    3.510E-03    1.174E+00    5.055E-03    1.179E+00    5.204E-03    1.213E+00    5.426E-03    1.192E+00    5.533E-03    1.177E+00    5.607E-03    1.173E+00    5.590E-03    9.325E-01    3.491E-03
   0.8       1.154E+00    3.762E-03    1.159E+00    4.218E-03    1.171E+00    4.248E-03    1.189E+00    6.067E-03    1.183E+00    4.298E-03    1.157E+00    4.274E-03    1.155E+00    6.022E-03    9.370E-01    2.447E-03
    1        1.132E+00    3.745E-03    1.138E+00    4.201E-03    1.151E+00    4.237E-03    1.181E+00    6.102E-03    1.165E+00    4.301E-03    1.136E+00    4.287E-03    1.146E+00    6.097E-03    9.390E-01    2.477E-03
  1.117      1.130E+00    3.506E-03    1.139E+00    5.082E-03    1.143E+00    5.228E-03    1.160E+00    5.458E-03    1.158E+00    5.626E-03    1.142E+00    5.724E-03    1.143E+00    5.739E-03    9.512E-01    3.648E-03
   1.2       1.134E+00    3.749E-03    1.136E+00    4.201E-03    1.139E+00    4.230E-03    1.162E+00    6.089E-03    1.156E+00    4.317E-03    1.132E+00    4.317E-03    1.151E+00    6.179E-03    9.456E-01    2.502E-03
   1.3       1.109E+00    4.128E-03    1.121E+00    4.165E-03    1.126E+00    4.198E-03    1.160E+00    6.088E-03    1.150E+00    4.294E-03    1.123E+00    4.310E-03    1.132E+00    6.108E-03    9.461E-01    2.497E-03
   1.33      1.106E+00    3.453E-03    1.123E+00    5.014E-03    1.122E+00    5.164E-03    1.148E+00    5.434E-03    1.157E+00    5.625E-03    1.128E+00    5.704E-03    1.128E+00    5.711E-03    9.424E-01    3.624E-03
   1.5       1.077E+00    3.613E-03    1.083E+00    4.057E-03    1.096E+00    4.106E-03    1.124E+00    5.948E-03    1.128E+00    4.244E-03    1.101E+00    4.250E-03    1.117E+00    6.066E-03    9.406E-01    2.481E-03
   1.7       1.034E+00    3.497E-03    1.035E+00    3.925E-03    1.059E+00    4.005E-03    1.084E+00    5.778E-03    1.105E+00    4.177E-03    1.081E+00    4.199E-03    1.102E+00    6.004E-03    9.265E-01    2.445E-03
    2        9.375E-01    3.251E-03    9.531E-01    3.677E-03    9.697E-01    3.754E-03    1.019E+00    5.518E-03    1.054E+00    4.019E-03    1.048E+00    4.095E-03    1.071E+00    5.876E-03    8.980E-01    2.373E-03
   2.4       8.051E-01    3.215E-03    8.155E-01    3.267E-03    8.520E-01    3.376E-03    9.222E-01    5.083E-03    9.960E-01    3.809E-03    1.017E+00    3.902E-03    1.028E+00    5.618E-03    8.605E-01    2.265E-03
    3        6.422E-01    2.389E-03    6.566E-01    2.722E-03    6.997E-01    2.868E-03    7.958E-01    4.466E-03    9.097E-01    3.492E-03    9.716E-01    3.672E-03    9.431E-01    5.187E-03    7.950E-01    2.086E-03
    4        4.694E-01    1.844E-03    4.880E-01    2.123E-03    5.365E-01    2.286E-03    6.406E-01    3.707E-03    8.047E-01    3.079E-03    9.128E-01    3.349E-03    9.157E-01    4.749E-03    7.200E-01    1.862E-03
    5        3.679E-01    1.510E-03    3.838E-01    1.745E-03    4.362E-01    1.936E-03    5.506E-01    3.237E-03    7.275E-01    2.755E-03    8.759E-01    3.119E-03    9.046E-01    4.489E-03    6.711E-01    1.702E-03
    6        3.046E-01    1.296E-03    3.187E-01    1.504E-03    3.707E-01    1.687E-03    4.799E-01    2.871E-03    6.766E-01    2.540E-03    8.478E-01    2.920E-03    8.868E-01    4.243E-03    6.313E-01    1.572E-03
  6.129      2.982E-01    1.192E-03    3.147E-01    1.786E-03    3.584E-01    2.036E-03    4.737E-01    2.547E-03    6.691E-01    3.273E-03    8.306E-01    3.809E-03    8.879E-01    3.950E-03    6.289E-01    2.284E-03
    8        2.263E-01    1.014E-03    2.387E-01    1.188E-03    2.822E-01    1.349E-03    3.820E-01    2.358E-03    5.914E-01    2.184E-03    7.965E-01    2.616E-03    8.727E-01    3.892E-03    5.837E-01    1.387E-03
    10       1.794E-01    8.401E-04    1.884E-01    9.798E-04    2.236E-01    1.113E-03    3.084E-01    1.970E-03    5.258E-01    1.921E-03    7.559E-01    2.376E-03    8.382E-01    3.570E-03    5.466E-01    1.248E-03
    15       1.222E-01    4.060E-04    1.280E-01    6.013E-04    1.469E-01    6.871E-04    2.023E-01    8.795E-04    3.842E-01    1.312E-03    6.401E-01    1.784E-03    7.915E-01    2.001E-03    4.870E-01    1.481E-03
    20       9.386E-02    3.195E-04    9.719E-02    4.715E-04    1.096E-01    5.317E-04    1.463E-01    6.695E-04    2.961E-01    1.035E-03    5.441E-01    1.479E-03    7.350E-01    1.727E-03    4.507E-01    1.272E-03
    30       6.526E-02    2.271E-04    6.708E-02    3.338E-04    7.469E-02    3.738E-04    9.510E-02    4.555E-04    1.942E-01    7.097E-04    4.006E-01    1.084E-03    6.181E-01    1.356E-03    3.987E-01    9.979E-04
    40       5.058E-02    1.775E-04    5.174E-02    2.594E-04    5.782E-02    2.929E-04    7.039E-02    3.489E-04    1.448E-01    5.470E-04    3.149E-01    8.589E-04    5.220E-01    1.115E-03    3.642E-01    8.336E-04
    50       4.147E-02    1.456E-04    4.307E-02    2.154E-04    4.697E-02    2.390E-04    5.688E-02    2.848E-04    1.161E-01    4.447E-04    2.628E-01    7.180E-04    4.515E-01    9.509E-04    3.349E-01    7.218E-04
