# Supplementary material for: COMPILATION OF CONVERSION COEFFICIENTS FOR THE DOSE TO THE LENS OF THE EYE
Source: Radiat Prot Dosimetry. 2016 Aug 19;174(3):348–70. doi: 10.1093/rpd/ncw194 (PMC5423102; doi:10.1093/rpd/ncw194)
Supplement: Supplementary Data [file 2016-06-14-Compilation-of-Eye-lens-Conversion-Coefficients_submitteddat.zip › Photons-nonCPE_Dose-per-Kerma-maximum-left_right_sensitive-cells_complete-lens.txt]

Photons nonCPAbsorbed dose per air kerma
Maximum of both eyes and of sensitive cells and complete lens
  Energy        000°       u(000°)        015°       u(015°)        030°       u(030°)        045°       u(045°)        060°       u(060°)        075°       u(075°)        090°       u(090°)        ROT        u(ROT )
   MeV        Gy / Gy      Gy / Gy      Gy / Gy      Gy / Gy      Gy / Gy      Gy / Gy      Gy / Gy      Gy / Gy      Gy / Gy      Gy / Gy      Gy / Gy      Gy / Gy      Gy / Gy      Gy / Gy      Gy / Gy      Gy / Gy
  0.005      1.323E-06    8.504E-08    2.430E-06    1.653E-07    4.877E-06    2.409E-07    4.816E-06    2.461E-07    2.193E-06    1.702E-07    2.671E-07    2.698E-08    1.062E-08    1.700E-09    1.379E-06    2.881E-07
  0.006      3.550E-04    8.747E-06    4.262E-04    1.072E-05    4.851E-04    1.143E-05    4.821E-04    1.611E-05    2.690E-04    8.515E-06    7.950E-05    4.629E-06    7.779E-06    6.056E-07    1.502E-04    3.866E-06
  0.007      7.082E-03    4.941E-05    6.722E-03    5.381E-05    6.605E-03    5.335E-05    5.998E-03    7.189E-05    3.868E-03    4.083E-05    1.560E-03    2.592E-05    3.454E-04    1.725E-05    2.288E-03    1.914E-05
  0.008      3.683E-02    1.381E-04    3.400E-02    1.483E-04    3.111E-02    1.419E-04    2.783E-02    1.898E-04    1.953E-02    1.124E-04    1.005E-02    8.065E-05    3.261E-03    6.496E-05    1.132E-02    5.201E-05
  0.009      9.897E-02    2.714E-04    9.280E-02    2.939E-04    8.449E-02    2.804E-04    7.435E-02    3.720E-04    5.487E-02    2.260E-04    3.362E-02    1.769E-04    1.369E-02    1.596E-04    3.103E-02    1.029E-04
   0.01      1.864E-01    4.383E-04    1.758E-01    4.758E-04    1.619E-01    4.566E-04    1.439E-01    6.089E-04    1.118E-01    3.794E-04    7.549E-02    3.118E-04    3.717E-02    3.094E-04    6.092E-02    1.695E-04
  0.011      2.820E-01    6.254E-04    2.712E-01    6.858E-04    2.527E-01    6.619E-04    2.278E-01    8.888E-04    1.851E-01    5.666E-04    1.362E-01    4.859E-04    7.543E-02    5.114E-04    9.714E-02    2.480E-04
  0.013      4.621E-01    1.038E-03    4.589E-01    1.157E-03    4.357E-01    1.127E-03    3.969E-01    1.522E-03    3.531E-01    1.015E-03    2.839E-01    9.101E-04    1.861E-01    1.042E-03    1.743E-01    4.307E-04
  0.015      6.050E-01    1.484E-03    6.099E-01    1.666E-03    5.893E-01    1.637E-03    5.457E-01    2.228E-03    5.059E-01    1.517E-03    4.397E-01    1.415E-03    3.163E-01    1.697E-03    2.467E-01    6.415E-04
  0.017      7.176E-01    1.964E-03    7.289E-01    2.213E-03    7.121E-01    2.187E-03    6.677E-01    2.995E-03    6.348E-01    2.065E-03    5.714E-01    1.960E-03    4.448E-01    2.445E-03    3.111E-01    8.784E-04
   0.02      8.415E-01    2.733E-03    8.602E-01    3.091E-03    8.558E-01    3.082E-03    8.030E-01    4.222E-03    7.891E-01    2.960E-03    7.322E-01    2.852E-03    5.990E-01    3.647E-03    3.903E-01    1.269E-03
  0.024      9.700E-01    4.307E-03    9.874E-01    4.348E-03    9.880E-01    4.347E-03    9.464E-01    6.014E-03    9.355E-01    4.231E-03    8.833E-01    4.112E-03    7.698E-01    5.426E-03    4.756E-01    1.847E-03
   0.03      1.118E+00    5.706E-03    1.156E+00    6.483E-03    1.143E+00    6.443E-03    1.106E+00    8.957E-03    1.119E+00    6.378E-03    1.086E+00    6.289E-03    9.586E-01    8.345E-03    6.066E-01    2.909E-03
   0.04      1.326E+00    3.624E-03    1.361E+00    9.876E-03    1.378E+00    9.952E-03    1.346E+00    5.764E-03    1.353E+00    4.089E-03    1.310E+00    9.689E-03    1.211E+00    1.315E-02    7.744E-01    4.653E-03
   0.05      1.472E+00    4.480E-03    1.504E+00    5.096E-03    1.534E+00    5.166E-03    1.512E+00    7.182E-03    1.507E+00    5.092E-03    1.455E+00    1.207E-02    1.361E+00    6.823E-03    9.001E-01    5.923E-03
   0.06      1.538E+00    4.801E-03    1.582E+00    1.346E-02    1.605E+00    1.317E-02    1.588E+00    7.697E-03    1.578E+00    5.454E-03    1.540E+00    5.365E-03    1.463E+00    7.421E-03    9.747E-01    2.696E-03
   0.07      1.569E+00    4.795E-03    1.595E+00    5.423E-03    1.608E+00    5.425E-03    1.596E+00    7.504E-03    1.590E+00    5.334E-03    1.563E+00    5.277E-03    1.494E+00    7.365E-03    1.012E+00    2.689E-03
   0.08      1.562E+00    4.571E-03    1.567E+00    5.113E-03    1.585E+00    1.210E-02    1.572E+00    7.098E-03    1.588E+00    5.083E-03    1.557E+00    1.196E-02    1.486E+00    6.836E-03    1.022E+00    6.199E-03
   0.1       1.501E+00    3.998E-03    1.509E+00    1.096E-02    1.528E+00    4.575E-03    1.534E+00    1.589E-02    1.531E+00    4.539E-03    1.496E+00    4.426E-03    1.451E+00    6.239E-03    1.011E+00    5.629E-03
   0.12      1.442E+00    9.741E-03    1.452E+00    9.831E-03    1.457E+00    4.217E-03    1.471E+00    1.405E-02    1.453E+00    4.113E-03    1.436E+00    4.089E-03    1.394E+00    5.665E-03    9.800E-01    5.123E-03
   0.15      1.397E+00    3.552E-03    1.403E+00    9.566E-03    1.410E+00    4.012E-03    1.409E+00    5.597E-03    1.414E+00    9.388E-03    1.397E+00    9.331E-03    1.352E+00    5.476E-03    9.664E-01    2.100E-03
   0.2       1.325E+00    3.481E-03    1.340E+00    3.921E-03    1.365E+00    9.443E-03    1.366E+00    5.626E-03    1.340E+00    9.325E-03    1.330E+00    3.883E-03    1.318E+00    5.482E-03    9.463E-01    4.955E-03
   0.24      1.306E+00    9.304E-03    1.317E+00    9.410E-03    1.325E+00    3.969E-03    1.336E+00    5.631E-03    1.317E+00    9.391E-03    1.304E+00    9.350E-03    1.312E+00    1.328E-02    9.556E-01    5.109E-03
   0.3       1.264E+00    8.335E-03    1.269E+00    9.338E-03    1.285E+00    9.427E-03    1.329E+00    1.357E-02    1.296E+00    9.471E-03    1.266E+00    3.972E-03    1.265E+00    1.337E-02    9.302E-01    2.177E-03
   0.4       1.214E+00    3.622E-03    1.227E+00    4.072E-03    1.237E+00    4.096E-03    1.257E+00    5.831E-03    1.251E+00    9.500E-03    1.225E+00    9.413E-03    1.250E+00    1.352E-02    9.283E-01    2.262E-03
   0.5       1.190E+00    3.682E-03    1.193E+00    4.131E-03    1.216E+00    4.169E-03    1.232E+00    5.935E-03    1.246E+00    9.510E-03    1.196E+00    4.139E-03    1.199E+00    1.329E-02    9.325E-01    2.339E-03
  0.511      1.185E+00    3.450E-03    1.195E+00    1.095E-02    1.225E+00    5.178E-03    1.244E+00    1.197E-02    1.244E+00    1.233E-02    1.189E+00    5.466E-03    1.192E+00    5.457E-03    9.293E-01    3.387E-03
   0.6       1.178E+00    3.734E-03    1.184E+00    4.183E-03    1.198E+00    4.208E-03    1.219E+00    6.016E-03    1.221E+00    9.317E-03    1.182E+00    4.204E-03    1.179E+00    5.941E-03    9.291E-01    2.372E-03
  0.662      1.168E+00    3.510E-03    1.174E+00    5.055E-03    1.179E+00    5.204E-03    1.213E+00    5.426E-03    1.201E+00    1.183E-02    1.177E+00    5.607E-03    1.178E+00    1.204E-02    9.325E-01    3.491E-03
   0.8       1.154E+00    3.762E-03    1.159E+00    4.218E-03    1.171E+00    4.248E-03    1.189E+00    6.067E-03    1.203E+00    8.868E-03    1.157E+00    4.274E-03    1.171E+00    1.249E-02    9.431E-01    4.974E-03
    1        1.132E+00    3.745E-03    1.138E+00    4.201E-03    1.151E+00    4.237E-03    1.181E+00    6.102E-03    1.173E+00    8.331E-03    1.151E+00    8.433E-03    1.146E+00    6.097E-03    9.390E-01    2.477E-03
  1.117      1.130E+00    3.506E-03    1.139E+00    5.082E-03    1.143E+00    5.228E-03    1.160E+00    5.458E-03    1.158E+00    5.626E-03    1.147E+00    1.088E-02    1.143E+00    5.739E-03    9.512E-01    3.648E-03
   1.2       1.134E+00    3.749E-03    1.136E+00    4.201E-03    1.139E+00    4.230E-03    1.162E+00    6.089E-03    1.156E+00    4.317E-03    1.132E+00    4.317E-03    1.151E+00    6.179E-03    9.456E-01    2.502E-03
   1.3       1.109E+00    4.128E-03    1.121E+00    4.165E-03    1.126E+00    4.198E-03    1.160E+00    6.088E-03    1.152E+00    7.803E-03    1.123E+00    4.310E-03    1.144E+00    1.131E-02    9.461E-01    2.497E-03
   1.33      1.106E+00    3.453E-03    1.123E+00    5.014E-03    1.122E+00    5.164E-03    1.148E+00    5.434E-03    1.157E+00    5.625E-03    1.128E+00    5.704E-03    1.144E+00    1.051E-02    9.424E-01    3.624E-03
   1.5       1.077E+00    3.613E-03    1.083E+00    4.057E-03    1.096E+00    4.106E-03    1.124E+00    5.948E-03    1.128E+00    4.244E-03    1.101E+00    4.250E-03    1.117E+00    6.066E-03    9.406E-01    2.481E-03
   1.7       1.034E+00    3.497E-03    1.035E+00    3.925E-03    1.059E+00    4.005E-03    1.084E+00    5.778E-03    1.105E+00    4.177E-03    1.081E+00    4.199E-03    1.102E+00    6.004E-03    9.265E-01    2.445E-03
    2        9.375E-01    3.251E-03    9.531E-01    3.677E-03    9.697E-01    3.754E-03    1.019E+00    5.518E-03    1.054E+00    4.019E-03    1.048E+00    4.095E-03    1.071E+00    5.876E-03    8.980E-01    2.373E-03
   2.4       8.051E-01    3.215E-03    8.155E-01    3.267E-03    8.520E-01    3.376E-03    9.222E-01    5.083E-03    9.960E-01    3.809E-03    1.017E+00    3.902E-03    1.028E+00    5.618E-03    8.605E-01    2.265E-03
    3        6.422E-01    2.389E-03    6.566E-01    2.722E-03    6.997E-01    2.868E-03    7.958E-01    4.466E-03    9.097E-01    3.492E-03    9.716E-01    3.672E-03    9.431E-01    5.187E-03    7.950E-01    2.086E-03
    4        4.694E-01    1.844E-03    4.880E-01    2.123E-03    5.365E-01    2.286E-03    6.406E-01    3.707E-03    8.047E-01    3.079E-03    9.128E-01    3.349E-03    9.157E-01    4.749E-03    7.200E-01    1.862E-03
    5        3.679E-01    1.510E-03    3.838E-01    1.745E-03    4.362E-01    1.936E-03    5.506E-01    3.237E-03    7.275E-01    2.755E-03    8.759E-01    3.119E-03    9.046E-01    4.489E-03    6.711E-01    1.702E-03
    6        3.046E-01    1.296E-03    3.187E-01    1.504E-03    3.707E-01    1.687E-03    4.799E-01    2.871E-03    6.766E-01    2.540E-03    8.478E-01    2.920E-03    8.868E-01    4.243E-03    6.313E-01    1.572E-03
  6.129      2.982E-01    1.192E-03    3.147E-01    1.786E-03    3.584E-01    2.036E-03    4.737E-01    2.547E-03    6.691E-01    3.273E-03    8.306E-01    3.809E-03    8.879E-01    3.950E-03    6.289E-01    2.284E-03
    8        2.263E-01    1.014E-03    2.387E-01    1.188E-03    2.822E-01    1.349E-03    3.820E-01    2.358E-03    5.914E-01    2.184E-03    7.965E-01    2.616E-03    8.727E-01    3.892E-03    5.837E-01    1.387E-03
    10       1.794E-01    8.401E-04    1.884E-01    9.798E-04    2.236E-01    1.113E-03    3.084E-01    1.970E-03    5.258E-01    1.921E-03    7.559E-01    2.376E-03    8.382E-01    3.570E-03    5.466E-01    1.248E-03
    15       1.222E-01    4.060E-04    1.280E-01    6.013E-04    1.469E-01    6.871E-04    2.023E-01    8.795E-04    3.842E-01    1.312E-03    6.401E-01    1.784E-03    7.915E-01    2.001E-03    4.870E-01    1.481E-03
    20       9.386E-02    3.195E-04    9.719E-02    4.715E-04    1.096E-01    5.317E-04    1.463E-01    6.695E-04    2.961E-01    1.035E-03    5.441E-01    1.479E-03    7.350E-01    1.727E-03    4.507E-01    1.272E-03
    30       6.526E-02    2.271E-04    6.708E-02    3.338E-04    7.469E-02    3.738E-04    9.510E-02    4.555E-04    1.942E-01    7.097E-04    4.006E-01    1.084E-03    6.181E-01    1.356E-03    3.987E-01    9.979E-04
    40       5.058E-02    1.775E-04    5.174E-02    2.594E-04    5.782E-02    2.929E-04    7.039E-02    3.489E-04    1.448E-01    5.470E-04    3.149E-01    8.589E-04    5.220E-01    1.115E-03    3.642E-01    8.336E-04
    50       4.147E-02    1.456E-04    4.307E-02    2.154E-04    4.697E-02    2.390E-04    5.688E-02    2.848E-04    1.161E-01    4.447E-04    2.628E-01    7.180E-04    4.515E-01    9.509E-04    3.349E-01    7.218E-04
