# Supplementary material for: COMPILATION OF CONVERSION COEFFICIENTS FOR THE DOSE TO THE LENS OF THE EYE
Source: Radiat Prot Dosimetry. 2016 Aug 19;174(3):348–70. doi: 10.1093/rpd/ncw194 (PMC5423102; doi:10.1093/rpd/ncw194)
Supplement: Supplementary Data [file 2016-06-14-Compilation-of-Eye-lens-Conversion-Coefficients_submitteddat.zip › Photons-nonCPE_sensitive-cells_right.txt]

Photons nonCPAbsorbed dose per fluence
Right eye; sensitive part of the lens
  Energy        000°       u(000°)        015°       u(015°)        030°       u(030°)        045°       u(045°)        060°       u(060°)        075°       u(075°)        090°       u(090°)        ROT        u(ROT )
   MeV       pGy * cm²    pGy * cm²    pGy * cm²    pGy * cm²    pGy * cm²    pGy * cm²    pGy * cm²    pGy * cm²    pGy * cm²    pGy * cm²    pGy * cm²    pGy * cm²    pGy * cm²    pGy * cm²    pGy * cm²    pGy * cm²
  0.005      4.166E-05    2.678E-06    7.261E-05    5.071E-06    1.536E-04    7.585E-06    1.501E-04    7.708E-06    8.318E-07    5.882E-07       n.a.         n.a.         n.a.         n.a.      4.344E-05    9.073E-06
  0.006      7.745E-03    1.909E-04    9.299E-03    2.338E-04    1.016E-02    2.443E-04    1.010E-02    3.446E-04    2.588E-04    3.899E-05       n.a.         n.a.         n.a.         n.a.      3.277E-03    8.436E-05
  0.007      1.127E-01    7.864E-04    1.070E-01    8.565E-04    1.051E-01    8.491E-04    9.527E-02    1.143E-03    8.500E-03    2.414E-04       n.a.         n.a.         n.a.         n.a.      3.642E-02    3.047E-04
  0.008      4.460E-01    1.672E-03    4.118E-01    1.796E-03    3.768E-01    1.718E-03    3.360E-01    2.295E-03    5.903E-02    6.800E-04    1.556E-05    1.101E-05       n.a.         n.a.      1.371E-01    6.299E-04
  0.009      9.371E-01    2.570E-03    8.782E-01    2.782E-03    7.985E-01    2.652E-03    7.040E-01    3.522E-03    1.974E-01    1.319E-03    7.939E-05    2.646E-05       n.a.         n.a.      2.938E-01    9.742E-04
   0.01      1.416E+00    3.330E-03    1.333E+00    3.612E-03    1.230E+00    3.469E-03    1.093E+00    4.625E-03    4.220E-01    2.032E-03    2.450E-04    4.900E-05       n.a.         n.a.      4.628E-01    1.288E-03
  0.011      1.749E+00    3.879E-03    1.682E+00    4.253E-03    1.563E+00    4.100E-03    1.413E+00    5.513E-03    6.695E-01    2.683E-03    7.874E-04    9.201E-05       n.a.         n.a.      6.025E-01    1.538E-03
  0.013      2.009E+00    4.514E-03    1.990E+00    5.023E-03    1.892E+00    4.899E-03    1.723E+00    6.612E-03    1.085E+00    3.710E-03    1.217E-02    3.927E-04    1.022E-03    1.610E-04    7.577E-01    1.872E-03
  0.015      1.940E+00    4.757E-03    1.955E+00    5.341E-03    1.877E+00    5.233E-03    1.745E+00    7.135E-03    1.279E+00    4.321E-03    6.264E-02    9.560E-04    3.532E-03    3.213E-04    7.909E-01    2.057E-03
  0.017      1.758E+00    4.810E-03    1.786E+00    5.421E-03    1.727E+00    5.331E-03    1.603E+00    7.264E-03    1.297E+00    4.624E-03    1.499E-01    1.572E-03    1.457E-02    6.923E-04    7.621E-01    2.152E-03
   0.02      1.453E+00    4.721E-03    1.486E+00    5.338E-03    1.454E+00    5.282E-03    1.372E+00    7.254E-03    1.172E+00    4.745E-03    2.794E-01    2.317E-03    4.852E-02    1.365E-03    6.741E-01    2.192E-03
  0.024      1.143E+00    5.077E-03    1.164E+00    5.125E-03    1.138E+00    5.068E-03    1.085E+00    7.002E-03    9.638E-01    4.672E-03    3.782E-01    2.925E-03    1.091E-01    2.220E-03    5.606E-01    2.177E-03
   0.03      8.258E-01    4.215E-03    8.448E-01    4.767E-03    8.282E-01    4.721E-03    7.926E-01    6.536E-03    7.214E-01    4.417E-03    3.955E-01    3.270E-03    1.589E-01    2.916E-03    4.481E-01    2.149E-03
   0.04      5.801E-01    3.807E-03    5.861E-01    4.296E-03    5.805E-01    4.268E-03    5.668E-01    5.970E-03    5.222E-01    4.060E-03    3.392E-01    3.263E-03    1.917E-01    3.495E-03    3.391E-01    2.038E-03
   0.05      4.768E-01    3.502E-03    4.862E-01    4.009E-03    4.810E-01    3.971E-03    4.592E-01    5.415E-03    4.350E-01    3.747E-03    3.120E-01    3.210E-03    1.962E-01    3.615E-03    2.955E-01    1.945E-03
   0.06      4.446E-01    3.332E-03    4.540E-01    3.767E-03    4.564E-01    3.826E-03    4.356E-01    5.221E-03    4.155E-01    3.654E-03    3.079E-01    3.093E-03    2.056E-01    3.583E-03    2.827E-01    1.875E-03
   0.07      4.522E-01    3.330E-03    4.600E-01    3.795E-03    4.559E-01    3.693E-03    4.353E-01    4.983E-03    4.180E-01    3.517E-03    3.182E-01    3.070E-03    2.219E-01    3.709E-03    2.913E-01    1.887E-03
   0.08      4.783E-01    3.312E-03    4.753E-01    3.685E-03    4.750E-01    3.774E-03    4.671E-01    5.244E-03    4.507E-01    3.583E-03    3.432E-01    3.068E-03    2.519E-01    3.862E-03    3.152E-01    1.912E-03
   0.1       5.574E-01    3.500E-03    5.566E-01    3.994E-03    5.626E-01    3.956E-03    5.568E-01    5.549E-03    5.393E-01    3.866E-03    4.218E-01    3.404E-03    3.065E-01    4.168E-03    3.768E-01    2.097E-03
   0.12      6.655E-01    4.495E-03    6.637E-01    4.610E-03    6.648E-01    4.462E-03    6.460E-01    6.185E-03    6.474E-01    4.404E-03    5.101E-01    3.916E-03    3.744E-01    4.741E-03    4.522E-01    2.364E-03
   0.15      8.353E-01    4.998E-03    8.415E-01    5.738E-03    8.371E-01    5.748E-03    8.451E-01    8.006E-03    8.289E-01    5.614E-03    6.680E-01    5.002E-03    4.926E-01    6.117E-03    5.767E-01    2.999E-03
   0.2       1.133E+00    7.126E-03    1.145E+00    7.962E-03    1.169E+00    8.085E-03    1.161E+00    1.152E-02    1.147E+00    7.984E-03    9.475E-01    7.236E-03    7.302E-01    9.288E-03    8.102E-01    4.242E-03
   0.24      1.386E+00    9.873E-03    1.398E+00    9.986E-03    1.402E+00    9.960E-03    1.398E+00    1.409E-02    1.398E+00    9.966E-03    1.176E+00    9.110E-03    9.085E-01    1.126E-02    1.014E+00    5.421E-03
   0.3       1.744E+00    1.150E-02    1.727E+00    1.286E-02    1.773E+00    1.301E-02    1.833E+00    1.872E-02    1.788E+00    1.307E-02    1.518E+00    1.218E-02    1.178E+00    1.489E-02    1.275E+00    7.037E-03
   0.4       2.281E+00    1.563E-02    2.305E+00    1.754E-02    2.310E+00    1.769E-02    2.370E+00    2.528E-02    2.365E+00    1.795E-02    2.047E+00    1.668E-02    1.699E+00    2.166E-02    1.742E+00    9.840E-03
   0.5       2.801E+00    1.919E-02    2.816E+00    2.158E-02    2.866E+00    2.198E-02    2.894E+00    3.124E-02    2.960E+00    2.260E-02    2.551E+00    2.088E-02    2.163E+00    2.746E-02    2.205E+00    1.242E-02
  0.511      2.873E+00    1.842E-02    2.889E+00    2.647E-02    2.912E+00    2.752E-02    3.020E+00    2.906E-02    3.019E+00    2.994E-02    2.629E+00    2.847E-02    2.220E+00    2.607E-02    2.249E+00    1.824E-02
   0.6       3.326E+00    2.238E-02    3.314E+00    2.502E-02    3.396E+00    2.551E-02    3.442E+00    3.678E-02    3.465E+00    2.645E-02    3.060E+00    2.477E-02    2.583E+00    3.210E-02    2.623E+00    1.453E-02
  0.662      3.580E+00    2.235E-02    3.646E+00    3.255E-02    3.629E+00    3.351E-02    3.750E+00    3.538E-02    3.730E+00    3.674E-02    3.350E+00    3.553E-02    2.865E+00    3.284E-02    2.896E+00    2.313E-02
   0.8       4.176E+00    2.692E-02    4.221E+00    3.042E-02    4.287E+00    3.088E-02    4.311E+00    4.441E-02    4.443E+00    3.276E-02    3.984E+00    3.118E-02    3.461E+00    4.127E-02    3.484E+00    1.838E-02
    1        4.970E+00    3.055E-02    4.965E+00    3.414E-02    5.079E+00    3.520E-02    5.267E+00    5.181E-02    5.243E+00    3.722E-02    4.741E+00    3.592E-02    4.322E+00    4.878E-02    4.193E+00    2.121E-02
  1.117      5.397E+00    3.026E-02    5.404E+00    4.393E-02    5.501E+00    4.601E-02    5.487E+00    4.805E-02    5.555E+00    5.075E-02    5.236E+00    5.072E-02    4.637E+00    4.839E-02    4.556E+00    3.253E-02
   1.2       5.656E+00    3.331E-02    5.658E+00    3.768E-02    5.709E+00    3.842E-02    5.760E+00    5.541E-02    5.923E+00    4.081E-02    5.510E+00    4.005E-02    4.949E+00    5.402E-02    4.843E+00    2.354E-02
   1.3       5.788E+00    3.778E-02    5.852E+00    3.812E-02    5.906E+00    3.921E-02    6.084E+00    5.757E-02    6.310E+00    4.274E-02    5.869E+00    4.187E-02    5.182E+00    5.552E-02    5.100E+00    2.431E-02
   1.33      5.851E+00    3.203E-02    5.924E+00    4.659E-02    6.051E+00    4.913E-02    6.043E+00    5.160E-02    6.368E+00    5.596E-02    5.928E+00    5.557E-02    5.312E+00    5.295E-02    5.154E+00    3.568E-02
   1.5       5.974E+00    3.450E-02    6.044E+00    3.928E-02    6.183E+00    4.031E-02    6.475E+00    6.078E-02    6.790E+00    4.530E-02    6.480E+00    4.514E-02    5.811E+00    6.058E-02    5.572E+00    2.591E-02
   1.7       6.016E+00    3.467E-02    6.087E+00    3.940E-02    6.326E+00    4.115E-02    6.621E+00    6.098E-02    7.075E+00    4.639E-02    6.980E+00    4.728E-02    6.492E+00    6.517E-02    5.927E+00    2.712E-02
    2        5.763E+00    3.357E-02    5.948E+00    3.846E-02    6.158E+00    4.035E-02    6.760E+00    6.243E-02    7.441E+00    4.840E-02    7.548E+00    4.997E-02    7.171E+00    6.977E-02    6.351E+00    2.861E-02
   2.4       5.410E+00    3.585E-02    5.479E+00    3.634E-02    5.961E+00    3.963E-02    6.720E+00    6.302E-02    7.771E+00    5.000E-02    8.271E+00    5.365E-02    8.138E+00    7.617E-02    6.836E+00    3.006E-02
    3        4.841E+00    2.958E-02    4.997E+00    3.390E-02    5.511E+00    3.750E-02    6.669E+00    6.233E-02    8.055E+00    5.151E-02    9.053E+00    5.722E-02    9.199E+00    8.269E-02    7.225E+00    3.112E-02
    4        4.200E+00    2.671E-02    4.453E+00    3.137E-02    5.105E+00    3.575E-02    6.443E+00    6.184E-02    8.602E+00    5.417E-02    1.029E+01    6.234E-02    1.072E+01    9.163E-02    7.937E+00    3.321E-02
    5        3.796E+00    2.502E-02    4.046E+00    2.959E-02    4.796E+00    3.457E-02    6.423E+00    6.174E-02    9.021E+00    5.622E-02    1.151E+01    6.767E-02    1.238E+01    1.008E-01    8.625E+00    3.501E-02
    6        3.533E+00    2.371E-02    3.795E+00    2.874E-02    4.588E+00    3.374E-02    6.304E+00    6.161E-02    9.529E+00    5.857E-02    1.282E+01    7.237E-02    1.370E+01    1.068E-01    9.279E+00    3.644E-02
  6.129      3.518E+00    2.227E-02    3.787E+00    3.420E-02    4.515E+00    4.142E-02    6.316E+00    5.531E-02    9.556E+00    7.631E-02    1.267E+01    9.517E-02    1.383E+01    1.004E-01    9.353E+00    5.313E-02
    8        3.215E+00    2.270E-02    3.465E+00    2.735E-02    4.294E+00    3.316E-02    6.123E+00    6.198E-02    1.009E+01    6.101E-02    1.479E+01    7.959E-02    1.681E+01    1.240E-01    1.069E+01    3.932E-02
    10       3.020E+00    2.178E-02    3.239E+00    2.650E-02    3.961E+00    3.121E-02    5.853E+00    6.085E-02    1.057E+01    6.312E-02    1.647E+01    8.538E-02    1.899E+01    1.326E-01    1.184E+01    4.142E-02
    15       2.840E+00    1.416E-02    3.019E+00    2.171E-02    3.601E+00    2.603E-02    5.177E+00    3.589E-02    1.041E+01    5.812E-02    1.929E+01    8.878E-02    2.501E+01    1.047E-01    1.495E+01    6.862E-02
    20       2.796E+00    1.410E-02    2.954E+00    2.172E-02    3.473E+00    2.563E-02    4.826E+00    3.476E-02    9.986E+00    5.671E-02    2.097E+01    9.424E-02    3.001E+01    1.180E-01    1.799E+01    7.591E-02
    30       2.822E+00    1.440E-02    2.924E+00    2.135E-02    3.434E+00    2.565E-02    4.596E+00    3.403E-02    9.260E+00    5.504E-02    2.229E+01    9.932E-02    3.644E+01    1.354E-01    2.331E+01    8.524E-02
    40       2.863E+00    1.464E-02    2.976E+00    2.177E-02    3.463E+00    2.603E-02    4.435E+00    3.361E-02    8.712E+00    5.309E-02    2.303E+01    1.025E-01    4.021E+01    1.468E-01    2.816E+01    9.260E-02
    50       2.896E+00    1.465E-02    3.082E+00    2.249E-02    3.442E+00    2.566E-02    4.412E+00    3.341E-02    8.632E+00    5.368E-02    2.394E+01    1.066E-01    4.294E+01    1.559E-01    3.217E+01    9.859E-02
