# Supplementary material for: COMPILATION OF CONVERSION COEFFICIENTS FOR THE DOSE TO THE LENS OF THE EYE
Source: Radiat Prot Dosimetry. 2016 Aug 19;174(3):348–70. doi: 10.1093/rpd/ncw194 (PMC5423102; doi:10.1093/rpd/ncw194)
Supplement: Supplementary Data [file 2016-06-14-Compilation-of-Eye-lens-Conversion-Coefficients_submitteddat.zip › Photons-nonCPE_sensitive-cells-maximum-left_right.txt]

Photons nonCPAbsorbed dose per fluence
Maximum of both eyes; sensitive part of the lens
  Energy        000°       u(000°)        015°       u(015°)        030°       u(030°)        045°       u(045°)        060°       u(060°)        075°       u(075°)        090°       u(090°)        ROT        u(ROT )
   MeV       pGy * cm²    pGy * cm²    pGy * cm²    pGy * cm²    pGy * cm²    pGy * cm²    pGy * cm²    pGy * cm²    pGy * cm²    pGy * cm²    pGy * cm²    pGy * cm²    pGy * cm²    pGy * cm²    pGy * cm²    pGy * cm²
  0.005      4.166E-05    2.678E-06    7.651E-05    5.206E-06    1.536E-04    7.585E-06    1.516E-04    7.749E-06    6.904E-05    5.359E-06    8.410E-06    8.495E-07    3.344E-07    5.354E-08    4.344E-05    9.073E-06
  0.006      7.745E-03    1.909E-04    9.299E-03    2.338E-04    1.059E-02    2.494E-04    1.052E-02    3.516E-04    5.870E-03    1.858E-04    1.735E-03    1.010E-04    1.697E-04    1.321E-05    3.277E-03    8.436E-05
  0.007      1.127E-01    7.864E-04    1.070E-01    8.565E-04    1.051E-01    8.491E-04    9.547E-02    1.144E-03    6.157E-02    6.498E-04    2.483E-02    4.126E-04    5.498E-03    2.745E-04    3.642E-02    3.047E-04
  0.008      4.460E-01    1.672E-03    4.118E-01    1.796E-03    3.768E-01    1.718E-03    3.370E-01    2.298E-03    2.366E-01    1.361E-03    1.217E-01    9.766E-04    3.949E-02    7.867E-04    1.371E-01    6.299E-04
  0.009      9.371E-01    2.570E-03    8.787E-01    2.782E-03    8.000E-01    2.655E-03    7.040E-01    3.522E-03    5.195E-01    2.140E-03    3.183E-01    1.675E-03    1.296E-01    1.511E-03    2.938E-01    9.742E-04
   0.01      1.416E+00    3.330E-03    1.335E+00    3.614E-03    1.230E+00    3.469E-03    1.093E+00    4.625E-03    8.491E-01    2.882E-03    5.735E-01    2.369E-03    2.824E-01    2.351E-03    4.628E-01    1.288E-03
  0.011      1.749E+00    3.879E-03    1.682E+00    4.254E-03    1.567E+00    4.105E-03    1.413E+00    5.513E-03    1.148E+00    3.514E-03    8.448E-01    3.014E-03    4.679E-01    3.172E-03    6.025E-01    1.538E-03
  0.013      2.009E+00    4.514E-03    1.995E+00    5.030E-03    1.894E+00    4.901E-03    1.725E+00    6.615E-03    1.535E+00    4.412E-03    1.234E+00    3.956E-03    8.089E-01    4.529E-03    7.577E-01    1.872E-03
  0.015      1.940E+00    4.757E-03    1.955E+00    5.341E-03    1.889E+00    5.250E-03    1.750E+00    7.144E-03    1.622E+00    4.865E-03    1.410E+00    4.536E-03    1.014E+00    5.439E-03    7.909E-01    2.057E-03
  0.017      1.758E+00    4.810E-03    1.786E+00    5.421E-03    1.744E+00    5.358E-03    1.635E+00    7.336E-03    1.555E+00    5.059E-03    1.400E+00    4.801E-03    1.090E+00    5.989E-03    7.621E-01    2.152E-03
   0.02      1.453E+00    4.721E-03    1.486E+00    5.338E-03    1.478E+00    5.323E-03    1.387E+00    7.291E-03    1.363E+00    5.113E-03    1.265E+00    4.925E-03    1.035E+00    6.298E-03    6.741E-01    2.192E-03
  0.024      1.143E+00    5.077E-03    1.164E+00    5.125E-03    1.165E+00    5.125E-03    1.116E+00    7.090E-03    1.103E+00    4.988E-03    1.041E+00    4.848E-03    9.075E-01    6.397E-03    5.606E-01    2.177E-03
   0.03      8.258E-01    4.215E-03    8.539E-01    4.789E-03    8.445E-01    4.759E-03    8.168E-01    6.617E-03    8.266E-01    4.711E-03    8.021E-01    4.646E-03    7.081E-01    6.164E-03    4.481E-01    2.149E-03
   0.04      5.801E-01    3.807E-03    5.962E-01    4.325E-03    6.034E-01    4.358E-03    5.865E-01    6.058E-03    5.863E-01    4.279E-03    5.737E-01    4.243E-03    5.303E-01    5.760E-03    3.391E-01    2.038E-03
   0.05      4.768E-01    3.502E-03    4.918E-01    3.978E-03    4.944E-01    4.002E-03    4.919E-01    5.625E-03    4.939E-01    4.019E-03    4.778E-01    3.962E-03    4.388E-01    5.301E-03    2.955E-01    1.945E-03
   0.06      4.446E-01    3.332E-03    4.625E-01    3.936E-03    4.693E-01    3.851E-03    4.628E-01    5.408E-03    4.515E-01    3.795E-03    4.498E-01    3.747E-03    4.274E-01    5.157E-03    2.827E-01    1.875E-03
   0.07      4.522E-01    3.330E-03    4.600E-01    3.795E-03    4.634E-01    3.676E-03    4.595E-01    5.121E-03    4.557E-01    3.685E-03    4.476E-01    3.626E-03    4.226E-01    4.910E-03    2.913E-01    1.887E-03
   0.08      4.783E-01    3.312E-03    4.778E-01    3.664E-03    4.889E-01    3.734E-03    4.836E-01    5.205E-03    4.871E-01    3.687E-03    4.802E-01    3.690E-03    4.519E-01    5.042E-03    3.152E-01    1.912E-03
   0.1       5.574E-01    3.500E-03    5.622E-01    4.082E-03    5.626E-01    3.956E-03    5.716E-01    5.919E-03    5.657E-01    3.984E-03    5.489E-01    3.832E-03    5.398E-01    5.558E-03    3.768E-01    2.097E-03
   0.12      6.655E-01    4.495E-03    6.702E-01    4.537E-03    6.687E-01    4.616E-03    6.789E-01    6.482E-03    6.604E-01    4.449E-03    6.610E-01    4.455E-03    6.401E-01    6.308E-03    4.522E-01    2.364E-03
   0.15      8.353E-01    4.998E-03    8.415E-01    5.738E-03    8.410E-01    5.733E-03    8.451E-01    8.006E-03    8.480E-01    5.631E-03    8.380E-01    5.597E-03    7.908E-01    7.659E-03    5.767E-01    2.999E-03
   0.2       1.133E+00    7.126E-03    1.145E+00    7.962E-03    1.169E+00    8.085E-03    1.161E+00    1.152E-02    1.147E+00    7.984E-03    1.136E+00    7.915E-03    1.121E+00    1.120E-02    8.102E-01    4.242E-03
   0.24      1.386E+00    9.873E-03    1.398E+00    9.986E-03    1.402E+00    9.960E-03    1.398E+00    1.409E-02    1.398E+00    9.966E-03    1.384E+00    9.922E-03    1.392E+00    1.409E-02    1.014E+00    5.421E-03
   0.3       1.744E+00    1.150E-02    1.751E+00    1.289E-02    1.773E+00    1.301E-02    1.833E+00    1.872E-02    1.788E+00    1.307E-02    1.741E+00    1.298E-02    1.746E+00    1.845E-02    1.275E+00    7.037E-03
   0.4       2.281E+00    1.563E-02    2.305E+00    1.754E-02    2.310E+00    1.769E-02    2.370E+00    2.528E-02    2.365E+00    1.795E-02    2.315E+00    1.779E-02    2.362E+00    2.555E-02    1.742E+00    9.840E-03
   0.5       2.801E+00    1.919E-02    2.827E+00    2.173E-02    2.874E+00    2.201E-02    2.894E+00    3.124E-02    2.960E+00    2.260E-02    2.833E+00    2.211E-02    2.848E+00    3.158E-02    2.205E+00    1.242E-02
  0.511      2.873E+00    1.842E-02    2.901E+00    2.659E-02    2.912E+00    2.752E-02    3.020E+00    2.906E-02    3.019E+00    2.994E-02    2.833E+00    2.954E-02    2.855E+00    2.956E-02    2.249E+00    1.824E-02
   0.6       3.326E+00    2.238E-02    3.323E+00    2.506E-02    3.396E+00    2.551E-02    3.442E+00    3.678E-02    3.465E+00    2.645E-02    3.354E+00    2.606E-02    3.333E+00    3.686E-02    2.623E+00    1.453E-02
  0.662      3.580E+00    2.235E-02    3.646E+00    3.255E-02    3.629E+00    3.351E-02    3.750E+00    3.538E-02    3.730E+00    3.674E-02    3.594E+00    3.672E-02    3.658E+00    3.739E-02    2.896E+00    2.313E-02
   0.8       4.176E+00    2.692E-02    4.221E+00    3.042E-02    4.287E+00    3.088E-02    4.311E+00    4.441E-02    4.443E+00    3.276E-02    4.270E+00    3.235E-02    4.328E+00    4.614E-02    3.484E+00    1.838E-02
    1        4.970E+00    3.055E-02    4.965E+00    3.414E-02    5.079E+00    3.520E-02    5.267E+00    5.181E-02    5.243E+00    3.722E-02    5.143E+00    3.768E-02    5.078E+00    5.273E-02    4.193E+00    2.121E-02
  1.117      5.397E+00    3.026E-02    5.406E+00    4.365E-02    5.501E+00    4.601E-02    5.487E+00    4.805E-02    5.555E+00    5.075E-02    5.584E+00    5.297E-02    5.463E+00    5.206E-02    4.556E+00    3.253E-02
   1.2       5.656E+00    3.331E-02    5.658E+00    3.768E-02    5.709E+00    3.842E-02    5.760E+00    5.541E-02    5.923E+00    4.081E-02    5.815E+00    4.122E-02    5.895E+00    5.902E-02    4.843E+00    2.354E-02
   1.3       5.788E+00    3.778E-02    5.852E+00    3.812E-02    5.906E+00    3.921E-02    6.084E+00    5.757E-02    6.310E+00    4.274E-02    6.064E+00    4.270E-02    6.265E+00    6.194E-02    5.100E+00    2.431E-02
   1.33      5.851E+00    3.203E-02    5.924E+00    4.659E-02    6.051E+00    4.913E-02    6.043E+00    5.160E-02    6.368E+00    5.596E-02    6.182E+00    5.710E-02    6.379E+00    5.861E-02    5.154E+00    3.568E-02
   1.5       5.974E+00    3.450E-02    6.044E+00    3.928E-02    6.183E+00    4.031E-02    6.475E+00    6.078E-02    6.790E+00    4.530E-02    6.557E+00    4.522E-02    6.758E+00    6.557E-02    5.572E+00    2.591E-02
   1.7       6.016E+00    3.467E-02    6.087E+00    3.940E-02    6.326E+00    4.115E-02    6.621E+00    6.098E-02    7.075E+00    4.639E-02    6.980E+00    4.728E-02    7.136E+00    6.803E-02    5.927E+00    2.712E-02
    2        5.763E+00    3.357E-02    5.948E+00    3.846E-02    6.158E+00    4.035E-02    6.760E+00    6.243E-02    7.441E+00    4.840E-02    7.548E+00    4.997E-02    7.718E+00    7.282E-02    6.351E+00    2.861E-02
   2.4       5.410E+00    3.585E-02    5.479E+00    3.634E-02    5.961E+00    3.963E-02    6.720E+00    6.302E-02    7.771E+00    5.000E-02    8.271E+00    5.365E-02    8.273E+00    7.671E-02    6.836E+00    3.006E-02
    3        4.841E+00    2.958E-02    4.997E+00    3.390E-02    5.511E+00    3.750E-02    6.669E+00    6.233E-02    8.055E+00    5.151E-02    9.053E+00    5.722E-02    9.199E+00    8.269E-02    7.225E+00    3.112E-02
    4        4.200E+00    2.671E-02    4.453E+00    3.137E-02    5.105E+00    3.575E-02    6.443E+00    6.184E-02    8.602E+00    5.417E-02    1.029E+01    6.234E-02    1.072E+01    9.163E-02    7.937E+00    3.321E-02
    5        3.796E+00    2.502E-02    4.046E+00    2.959E-02    4.796E+00    3.457E-02    6.423E+00    6.174E-02    9.021E+00    5.622E-02    1.151E+01    6.767E-02    1.238E+01    1.008E-01    8.625E+00    3.501E-02
    6        3.533E+00    2.371E-02    3.795E+00    2.874E-02    4.588E+00    3.374E-02    6.304E+00    6.161E-02    9.529E+00    5.857E-02    1.282E+01    7.237E-02    1.370E+01    1.068E-01    9.279E+00    3.644E-02
  6.129      3.518E+00    2.227E-02    3.787E+00    3.420E-02    4.515E+00    4.142E-02    6.316E+00    5.531E-02    9.556E+00    7.631E-02    1.267E+01    9.517E-02    1.383E+01    1.004E-01    9.353E+00    5.313E-02
    8        3.215E+00    2.270E-02    3.465E+00    2.735E-02    4.294E+00    3.316E-02    6.123E+00    6.198E-02    1.009E+01    6.101E-02    1.479E+01    7.959E-02    1.681E+01    1.240E-01    1.069E+01    3.932E-02
    10       3.020E+00    2.178E-02    3.239E+00    2.650E-02    3.961E+00    3.121E-02    5.853E+00    6.085E-02    1.057E+01    6.312E-02    1.647E+01    8.538E-02    1.899E+01    1.326E-01    1.184E+01    4.142E-02
    15       2.840E+00    1.416E-02    3.019E+00    2.171E-02    3.601E+00    2.603E-02    5.177E+00    3.589E-02    1.041E+01    5.812E-02    1.929E+01    8.878E-02    2.501E+01    1.047E-01    1.495E+01    6.862E-02
    20       2.796E+00    1.410E-02    2.954E+00    2.172E-02    3.473E+00    2.563E-02    4.826E+00    3.476E-02    9.986E+00    5.671E-02    2.097E+01    9.424E-02    3.001E+01    1.180E-01    1.799E+01    7.591E-02
    30       2.822E+00    1.440E-02    2.924E+00    2.135E-02    3.434E+00    2.565E-02    4.596E+00    3.403E-02    9.260E+00    5.504E-02    2.229E+01    9.932E-02    3.644E+01    1.354E-01    2.331E+01    8.524E-02
    40       2.863E+00    1.464E-02    2.976E+00    2.177E-02    3.463E+00    2.603E-02    4.435E+00    3.361E-02    8.712E+00    5.309E-02    2.303E+01    1.025E-01    4.021E+01    1.468E-01    2.816E+01    9.260E-02
    50       2.896E+00    1.465E-02    3.082E+00    2.249E-02    3.442E+00    2.566E-02    4.412E+00    3.341E-02    8.632E+00    5.368E-02    2.394E+01    1.066E-01    4.294E+01    1.559E-01    3.217E+01    9.859E-02
