# Supplementary material for: COMPILATION OF CONVERSION COEFFICIENTS FOR THE DOSE TO THE LENS OF THE EYE
Source: Radiat Prot Dosimetry. 2016 Aug 19;174(3):348–70. doi: 10.1093/rpd/ncw194 (PMC5423102; doi:10.1093/rpd/ncw194)
Supplement: Supplementary Data [file 2016-06-14-Compilation-of-Eye-lens-Conversion-Coefficients_submitteddat.zip › Photons-nonCPE-complete-lens_left.txt]

Photons nonCPAbsorbed dose per fluence
Left eye; complete lens
  Energy        000°       u(000°)        015°       u(015°)        030°       u(030°)        045°       u(045°)        060°       u(060°)        075°       u(075°)        090°       u(090°)        ROT        u(ROT )
   MeV       pGy * cm²    pGy * cm²    pGy * cm²    pGy * cm²    pGy * cm²    pGy * cm²    pGy * cm²    pGy * cm²    pGy * cm²    pGy * cm²    pGy * cm²    pGy * cm²    pGy * cm²    pGy * cm²    pGy * cm²    pGy * cm²
  0.005      8.605E-06    5.036E-07    1.625E-05    9.927E-07    3.065E-05    1.402E-06    3.206E-05    1.474E-06    1.346E-05    9.788E-07    1.660E-06    1.562E-07    6.897E-08    1.006E-08    8.854E-06    1.678E-06
  0.006      1.999E-03    4.012E-05    2.339E-03    4.851E-05    2.973E-03    5.469E-05    2.854E-03    7.578E-05    1.481E-03    3.861E-05    4.077E-04    2.026E-05    4.262E-05    2.739E-06    8.746E-04    1.800E-05
  0.007      3.738E-02    1.874E-04    3.524E-02    2.034E-04    3.645E-02    2.069E-04    3.378E-02    2.816E-04    2.018E-02    1.540E-04    7.751E-03    9.540E-05    1.754E-03    6.417E-05    1.239E-02    7.358E-05
  0.008      1.846E-01    4.452E-04    1.717E-01    4.800E-04    1.626E-01    4.670E-04    1.496E-01    6.337E-04    9.809E-02    3.628E-04    4.696E-02    2.510E-04    1.467E-02    1.984E-04    5.806E-02    1.698E-04
  0.009      4.749E-01    7.571E-04    4.412E-01    8.159E-04    4.126E-01    7.890E-04    3.768E-01    1.066E-03    2.662E-01    6.337E-04    1.499E-01    4.756E-04    5.893E-02    4.217E-04    1.502E-01    2.888E-04
   0.01      8.330E-01    1.057E-03    7.776E-01    1.142E-03    7.301E-01    1.106E-03    6.724E-01    1.501E-03    5.071E-01    9.219E-04    3.204E-01    7.328E-04    1.523E-01    7.145E-04    2.738E-01    4.110E-04
  0.011      1.154E+00    1.304E-03    1.102E+00    1.425E-03    1.040E+00    1.384E-03    9.657E-01    1.886E-03    7.715E-01    1.192E-03    5.352E-01    9.931E-04    2.890E-01    1.032E-03    3.980E-01    5.188E-04
  0.013      1.536E+00    1.634E-03    1.517E+00    1.816E-03    1.459E+00    1.781E-03    1.353E+00    2.425E-03    1.194E+00    1.611E-03    9.318E-01    1.423E-03    5.981E-01    1.613E-03    5.796E-01    6.795E-04
  0.015      1.625E+00    1.803E-03    1.628E+00    2.018E-03    1.583E+00    1.990E-03    1.486E+00    2.726E-03    1.375E+00    1.855E-03    1.161E+00    1.705E-03    8.310E-01    2.039E-03    6.575E-01    7.775E-04
  0.017      1.550E+00    1.871E-03    1.572E+00    2.107E-03    1.536E+00    2.083E-03    1.460E+00    2.871E-03    1.390E+00    1.981E-03    1.229E+00    1.863E-03    9.526E-01    2.320E-03    6.659E-01    8.334E-04
   0.02      1.345E+00    1.882E-03    1.373E+00    2.126E-03    1.359E+00    2.115E-03    1.298E+00    2.923E-03    1.271E+00    2.046E-03    1.164E+00    1.958E-03    9.649E-01    2.521E-03    6.193E-01    8.712E-04
  0.024      1.089E+00    2.053E-03    1.109E+00    2.073E-03    1.112E+00    2.075E-03    1.068E+00    2.876E-03    1.059E+00    2.026E-03    9.975E-01    1.967E-03    8.693E-01    2.596E-03    5.354E-01    8.837E-04
   0.03      8.116E-01    1.732E-03    8.350E-01    1.965E-03    8.339E-01    1.963E-03    8.127E-01    2.738E-03    8.132E-01    1.939E-03    7.804E-01    1.901E-03    6.995E-01    2.543E-03    4.342E-01    8.764E-04
   0.04      5.805E-01    1.587E-03    5.926E-01    1.793E-03    6.011E-01    1.806E-03    5.895E-01    2.524E-03    5.924E-01    1.791E-03    5.692E-01    1.756E-03    5.289E-01    2.391E-03    3.365E-01    8.439E-04
   0.05      4.832E-01    1.471E-03    4.939E-01    1.673E-03    5.035E-01    1.696E-03    4.964E-01    2.358E-03    4.946E-01    1.672E-03    4.765E-01    1.640E-03    4.468E-01    2.240E-03    2.946E-01    8.093E-04
   0.06      4.497E-01    1.403E-03    4.594E-01    1.605E-03    4.666E-01    1.597E-03    4.640E-01    2.250E-03    4.612E-01    1.594E-03    4.500E-01    1.568E-03    4.277E-01    2.169E-03    2.849E-01    7.881E-04
   0.07      4.554E-01    1.391E-03    4.627E-01    1.562E-03    4.666E-01    1.574E-03    4.632E-01    2.177E-03    4.614E-01    1.548E-03    4.534E-01    1.531E-03    4.334E-01    2.137E-03    2.935E-01    7.801E-04
   0.08      4.818E-01    1.410E-03    4.835E-01    1.577E-03    4.888E-01    1.579E-03    4.850E-01    2.190E-03    4.900E-01    1.568E-03    4.794E-01    1.550E-03    4.584E-01    2.109E-03    3.146E-01    7.940E-04
   0.1       5.592E-01    1.489E-03    5.620E-01    1.683E-03    5.692E-01    1.704E-03    5.706E-01    2.388E-03    5.703E-01    1.691E-03    5.573E-01    1.649E-03    5.406E-01    2.324E-03    3.756E-01    8.698E-04
   0.12      6.629E-01    1.903E-03    6.656E-01    1.912E-03    6.723E-01    1.946E-03    6.728E-01    2.674E-03    6.707E-01    1.898E-03    6.627E-01    1.887E-03    6.434E-01    2.614E-03    4.519E-01    9.950E-04
   0.15      8.378E-01    2.130E-03    8.357E-01    2.369E-03    8.414E-01    2.386E-03    8.416E-01    3.333E-03    8.450E-01    2.375E-03    8.355E-01    2.350E-03    8.108E-01    3.284E-03    5.796E-01    1.260E-03
   0.2       1.134E+00    2.980E-03    1.132E+00    3.315E-03    1.147E+00    3.342E-03    1.143E+00    4.689E-03    1.147E+00    3.336E-03    1.139E+00    3.324E-03    1.128E+00    4.694E-03    8.096E-01    1.788E-03
   0.24      1.379E+00    4.165E-03    1.368E+00    4.152E-03    1.383E+00    4.168E-03    1.384E+00    5.862E-03    1.391E+00    4.170E-03    1.376E+00    4.144E-03    1.373E+00    5.859E-03    1.003E+00    2.270E-03
   0.3       1.737E+00    4.892E-03    1.722E+00    5.445E-03    1.733E+00    5.470E-03    1.749E+00    7.750E-03    1.750E+00    5.498E-03    1.746E+00    5.482E-03    1.731E+00    7.731E-03    1.284E+00    3.004E-03
   0.4       2.295E+00    6.845E-03    2.286E+00    7.636E-03    2.292E+00    7.646E-03    2.307E+00    1.083E-02    2.308E+00    7.665E-03    2.313E+00    7.690E-03    2.324E+00    1.091E-02    1.754E+00    4.275E-03
   0.5       2.828E+00    8.749E-03    2.836E+00    9.815E-03    2.845E+00    9.833E-03    2.824E+00    1.385E-02    2.844E+00    9.846E-03    2.841E+00    9.834E-03    2.834E+00    1.389E-02    2.216E+00    5.557E-03
  0.511      2.877E+00    8.374E-03    2.874E+00    1.201E-02    2.864E+00    1.232E-02    2.906E+00    1.278E-02    2.894E+00    1.308E-02    2.887E+00    1.326E-02    2.892E+00    1.324E-02    2.255E+00    8.221E-03
   0.6       3.343E+00    1.060E-02    3.340E+00    1.186E-02    3.334E+00    1.186E-02    3.336E+00    1.681E-02    3.350E+00    1.195E-02    3.356E+00    1.194E-02    3.348E+00    1.687E-02    2.638E+00    6.733E-03
  0.662      3.628E+00    1.090E-02    3.618E+00    1.561E-02    3.637E+00    1.616E-02    3.631E+00    1.663E-02    3.647E+00    1.712E-02    3.655E+00    1.742E-02    3.644E+00    1.736E-02    2.896E+00    1.084E-02
   0.8       4.264E+00    1.390E-02    4.244E+00    1.554E-02    4.264E+00    1.562E-02    4.292E+00    2.223E-02    4.243E+00    1.570E-02    4.275E+00    1.579E-02    4.265E+00    2.225E-02    3.461E+00    9.039E-03
    1        5.057E+00    1.673E-02    5.052E+00    1.874E-02    5.079E+00    1.886E-02    5.099E+00    2.697E-02    5.085E+00    1.914E-02    5.076E+00    1.916E-02    5.121E+00    2.724E-02    4.196E+00    1.107E-02
  1.117      5.500E+00    1.707E-02    5.508E+00    2.458E-02    5.517E+00    2.545E-02    5.487E+00    2.632E-02    5.509E+00    2.716E-02    5.561E+00    2.787E-02    5.567E+00    2.794E-02    4.631E+00    1.776E-02
   1.2       5.835E+00    1.930E-02    5.802E+00    2.160E-02    5.830E+00    2.177E-02    5.840E+00    3.104E-02    5.835E+00    2.216E-02    5.824E+00    2.222E-02    5.925E+00    3.180E-02    4.867E+00    1.288E-02
   1.3       6.074E+00    2.261E-02    6.075E+00    2.268E-02    6.119E+00    2.294E-02    6.082E+00    3.260E-02    6.154E+00    2.351E-02    6.148E+00    2.361E-02    6.199E+00    3.345E-02    5.182E+00    1.368E-02
   1.33      6.165E+00    1.925E-02    6.194E+00    2.778E-02    6.132E+00    2.856E-02    6.253E+00    2.994E-02    6.215E+00    3.088E-02    6.289E+00    3.180E-02    6.290E+00    3.184E-02    5.253E+00    2.020E-02
   1.5       6.590E+00    2.211E-02    6.616E+00    2.483E-02    6.611E+00    2.504E-02    6.705E+00    3.614E-02    6.712E+00    2.581E-02    6.735E+00    2.601E-02    6.834E+00    3.712E-02    5.757E+00    1.519E-02
   1.7       6.921E+00    2.340E-02    6.881E+00    2.621E-02    6.958E+00    2.664E-02    7.017E+00    3.832E-02    7.158E+00    2.770E-02    7.233E+00    2.809E-02    7.374E+00    4.018E-02    6.200E+00    1.636E-02
    2        7.045E+00    2.443E-02    7.092E+00    2.753E-02    7.151E+00    2.797E-02    7.450E+00    4.115E-02    7.559E+00    2.974E-02    7.877E+00    3.077E-02    8.050E+00    4.415E-02    6.747E+00    1.783E-02
   2.4       6.844E+00    2.733E-02    6.933E+00    2.777E-02    7.071E+00    2.845E-02    7.399E+00    4.211E-02    7.825E+00    3.143E-02    8.327E+00    3.295E-02    8.737E+00    4.776E-02    7.315E+00    1.925E-02
    3        6.349E+00    2.362E-02    6.411E+00    2.684E-02    6.643E+00    2.783E-02    7.040E+00    4.189E-02    7.828E+00    3.237E-02    8.522E+00    3.450E-02    9.324E+00    5.129E-02    7.860E+00    2.062E-02
    4        5.624E+00    2.210E-02    5.658E+00    2.499E-02    5.917E+00    2.621E-02    6.502E+00    4.057E-02    7.351E+00    3.198E-02    8.482E+00    3.557E-02    9.680E+00    5.403E-02    8.626E+00    2.230E-02
    5        5.129E+00    2.106E-02    5.149E+00    2.380E-02    5.405E+00    2.515E-02    5.938E+00    3.881E-02    6.775E+00    3.112E-02    8.073E+00    3.533E-02    9.706E+00    5.508E-02    9.355E+00    2.372E-02
    6        4.822E+00    2.052E-02    4.825E+00    2.320E-02    5.045E+00    2.437E-02    5.636E+00    3.834E-02    6.337E+00    3.033E-02    7.727E+00    3.508E-02    9.723E+00    5.619E-02    9.994E+00    2.488E-02
  6.129      4.795E+00    1.917E-02    4.761E+00    2.766E-02    5.029E+00    3.006E-02    5.550E+00    3.422E-02    6.328E+00    3.939E-02    7.759E+00    4.659E-02    9.710E+00    5.288E-02    1.011E+01    3.672E-02
    8        4.424E+00    1.982E-02    4.395E+00    2.240E-02    4.654E+00    2.369E-02    5.097E+00    3.671E-02    5.822E+00    2.972E-02    7.170E+00    3.486E-02    9.565E+00    5.777E-02    1.141E+01    2.712E-02
    10       4.168E+00    1.952E-02    4.194E+00    2.209E-02    4.352E+00    2.315E-02    4.775E+00    3.633E-02    5.481E+00    2.945E-02    6.803E+00    3.488E-02    9.070E+00    5.779E-02    1.270E+01    2.898E-02
    15       3.973E+00    1.320E-02    3.993E+00    1.911E-02    4.193E+00    2.070E-02    4.626E+00    2.368E-02    5.182E+00    2.766E-02    6.418E+00    3.353E-02    8.578E+00    3.945E-02    1.583E+01    4.815E-02
    20       3.943E+00    1.342E-02    3.927E+00    1.945E-02    4.108E+00    2.104E-02    4.542E+00    2.405E-02    5.162E+00    2.850E-02    6.265E+00    3.438E-02    8.461E+00    4.103E-02    1.893E+01    5.345E-02
    30       4.006E+00    1.394E-02    4.026E+00    2.032E-02    4.186E+00    2.198E-02    4.558E+00    2.494E-02    5.155E+00    2.952E-02    6.360E+00    3.648E-02    8.488E+00    4.354E-02    2.447E+01    6.125E-02
    40       4.091E+00    1.436E-02    4.106E+00    2.078E-02    4.297E+00    2.271E-02    4.692E+00    2.583E-02    5.328E+00    3.066E-02    6.448E+00    3.795E-02    8.554E+00    4.537E-02    2.945E+01    6.741E-02
    50       4.159E+00    1.460E-02    4.254E+00    2.148E-02    4.451E+00    2.337E-02    4.798E+00    2.649E-02    5.457E+00    3.160E-02    6.627E+00    3.922E-02    8.826E+00    4.731E-02    3.359E+01    7.240E-02
