# Supplementary material for: COMPILATION OF CONVERSION COEFFICIENTS FOR THE DOSE TO THE LENS OF THE EYE
Source: Radiat Prot Dosimetry. 2016 Aug 19;174(3):348–70. doi: 10.1093/rpd/ncw194 (PMC5423102; doi:10.1093/rpd/ncw194)
Supplement: Supplementary Data [file 2016-06-14-Compilation-of-Eye-lens-Conversion-Coefficients_submitteddat.zip › Photons-nonCPE-complete-lens_right.txt]

Photons nonCPAbsorbed dose per fluence
Right eye; complete lens
  Energy        000°       u(000°)        015°       u(015°)        030°       u(030°)        045°       u(045°)        060°       u(060°)        075°       u(075°)        090°       u(090°)        ROT        u(ROT )
   MeV       pGy * cm²    pGy * cm²    pGy * cm²    pGy * cm²    pGy * cm²    pGy * cm²    pGy * cm²    pGy * cm²    pGy * cm²    pGy * cm²    pGy * cm²    pGy * cm²    pGy * cm²    pGy * cm²    pGy * cm²    pGy * cm²
  0.005      8.605E-06    5.036E-07    1.528E-05    9.625E-07    3.469E-05    1.491E-06    3.293E-05    1.494E-06    2.136E-07    1.233E-07       n.a.         n.a.         n.a.         n.a.      8.854E-06    1.678E-06
  0.006      1.999E-03    4.012E-05    2.444E-03    4.960E-05    2.969E-03    5.465E-05    2.749E-03    7.439E-05    5.638E-05    7.531E-06       n.a.         n.a.         n.a.         n.a.      8.746E-04    1.800E-05
  0.007      3.738E-02    1.874E-04    3.556E-02    2.043E-04    3.668E-02    2.075E-04    3.353E-02    2.806E-04    2.155E-03    5.030E-05       n.a.         n.a.         n.a.         n.a.      1.239E-02    7.358E-05
  0.008      1.846E-01    4.452E-04    1.717E-01    4.799E-04    1.629E-01    4.675E-04    1.496E-01    6.336E-04    1.797E-02    1.552E-04    5.349E-06    2.675E-06       n.a.         n.a.      5.806E-02    1.698E-04
  0.009      4.749E-01    7.571E-04    4.400E-01    8.148E-04    4.114E-01    7.879E-04    3.767E-01    1.066E-03    7.116E-02    3.277E-04    3.170E-05    6.919E-06       n.a.         n.a.      1.502E-01    2.888E-04
   0.01      8.330E-01    1.057E-03    7.776E-01    1.142E-03    7.294E-01    1.106E-03    6.715E-01    1.500E-03    1.761E-01    5.433E-04    1.240E-04    1.442E-05    6.683E-06    4.725E-06    2.738E-01    4.110E-04
  0.011      1.154E+00    1.304E-03    1.101E+00    1.424E-03    1.039E+00    1.384E-03    9.654E-01    1.886E-03    3.203E-01    7.682E-04    4.744E-04    2.957E-05    3.692E-06    3.692E-06    3.980E-01    5.188E-04
  0.013      1.536E+00    1.634E-03    1.519E+00    1.817E-03    1.456E+00    1.779E-03    1.355E+00    2.427E-03    6.365E-01    1.176E-03    7.707E-03    1.294E-04    4.666E-04    4.503E-05    5.796E-01    6.795E-04
  0.015      1.625E+00    1.803E-03    1.627E+00    2.018E-03    1.583E+00    1.990E-03    1.482E+00    2.724E-03    8.602E-01    1.467E-03    4.385E-02    3.312E-04    2.640E-03    1.149E-04    6.575E-01    7.775E-04
  0.017      1.550E+00    1.871E-03    1.571E+00    2.106E-03    1.532E+00    2.080E-03    1.437E+00    2.849E-03    9.589E-01    1.647E-03    1.148E-01    5.696E-04    1.005E-02    2.382E-04    6.659E-01    8.334E-04
   0.02      1.345E+00    1.882E-03    1.372E+00    2.125E-03    1.349E+00    2.108E-03    1.272E+00    2.895E-03    9.570E-01    1.777E-03    2.340E-01    8.785E-04    3.617E-02    4.879E-04    6.193E-01    8.712E-04
  0.024      1.089E+00    2.053E-03    1.109E+00    2.074E-03    1.091E+00    2.058E-03    1.034E+00    2.833E-03    8.434E-01    1.812E-03    3.334E-01    1.139E-03    8.776E-02    8.249E-04    5.354E-01    8.837E-04
   0.03      8.116E-01    1.732E-03    8.261E-01    1.956E-03    8.153E-01    1.944E-03    7.731E-01    2.677E-03    6.698E-01    1.766E-03    3.673E-01    1.307E-03    1.447E-01    1.156E-03    4.342E-01    8.764E-04
   0.04      5.805E-01    1.587E-03    5.839E-01    1.783E-03    5.790E-01    1.773E-03    5.558E-01    2.452E-03    4.986E-01    1.648E-03    3.300E-01    1.341E-03    1.768E-01    1.384E-03    3.365E-01    8.439E-04
   0.05      4.832E-01    1.471E-03    4.850E-01    1.657E-03    4.793E-01    1.645E-03    4.600E-01    2.266E-03    4.247E-01    1.553E-03    3.047E-01    1.314E-03    1.862E-01    1.455E-03    2.946E-01    8.093E-04
   0.06      4.497E-01    1.403E-03    4.540E-01    1.589E-03    4.491E-01    1.583E-03    4.381E-01    2.177E-03    4.030E-01    1.489E-03    3.000E-01    1.280E-03    1.955E-01    1.465E-03    2.849E-01    7.881E-04
   0.07      4.554E-01    1.391E-03    4.586E-01    1.574E-03    4.547E-01    1.549E-03    4.420E-01    2.135E-03    4.129E-01    1.471E-03    3.147E-01    1.282E-03    2.109E-01    1.509E-03    2.935E-01    7.801E-04
   0.08      4.818E-01    1.410E-03    4.786E-01    1.559E-03    4.740E-01    1.534E-03    4.726E-01    2.187E-03    4.398E-01    1.481E-03    3.422E-01    1.307E-03    2.364E-01    1.576E-03    3.146E-01    7.940E-04
   0.1       5.592E-01    1.489E-03    5.615E-01    1.705E-03    5.611E-01    1.669E-03    5.585E-01    2.339E-03    5.270E-01    1.621E-03    4.142E-01    1.431E-03    2.921E-01    1.743E-03    3.756E-01    8.698E-04
   0.12      6.629E-01    1.903E-03    6.628E-01    1.912E-03    6.689E-01    1.915E-03    6.604E-01    2.648E-03    6.315E-01    1.838E-03    5.039E-01    1.656E-03    3.600E-01    1.966E-03    4.519E-01    9.950E-04
   0.15      8.378E-01    2.130E-03    8.402E-01    2.384E-03    8.459E-01    2.406E-03    8.451E-01    3.357E-03    8.065E-01    2.334E-03    6.560E-01    2.106E-03    4.738E-01    2.575E-03    5.796E-01    1.260E-03
   0.2       1.134E+00    2.980E-03    1.147E+00    3.357E-03    1.163E+00    3.379E-03    1.170E+00    4.817E-03    1.119E+00    3.318E-03    9.320E-01    3.011E-03    6.954E-01    3.710E-03    8.096E-01    1.788E-03
   0.24      1.379E+00    4.165E-03    1.382E+00    4.171E-03    1.407E+00    4.211E-03    1.417E+00    5.975E-03    1.375E+00    4.170E-03    1.151E+00    3.804E-03    8.729E-01    4.643E-03    1.003E+00    2.270E-03
   0.3       1.737E+00    4.892E-03    1.748E+00    5.502E-03    1.768E+00    5.521E-03    1.805E+00    7.890E-03    1.751E+00    5.514E-03    1.493E+00    5.077E-03    1.168E+00    6.328E-03    1.284E+00    3.004E-03
   0.4       2.295E+00    6.845E-03    2.319E+00    7.697E-03    2.338E+00    7.742E-03    2.376E+00    1.102E-02    2.349E+00    7.766E-03    2.034E+00    7.200E-03    1.641E+00    9.101E-03    1.754E+00    4.275E-03
   0.5       2.828E+00    8.749E-03    2.830E+00    9.785E-03    2.889E+00    9.906E-03    2.926E+00    1.410E-02    2.904E+00    9.930E-03    2.539E+00    9.244E-03    2.074E+00    1.179E-02    2.216E+00    5.557E-03
  0.511      2.877E+00    8.374E-03    2.880E+00    1.199E-02    2.973E+00    1.257E-02    3.012E+00    1.300E-02    2.985E+00    1.329E-02    2.606E+00    1.254E-02    2.141E+00    1.128E-02    2.255E+00    8.221E-03
   0.6       3.343E+00    1.060E-02    3.362E+00    1.188E-02    3.402E+00    1.195E-02    3.461E+00    1.708E-02    3.413E+00    1.201E-02    3.068E+00    1.136E-02    2.527E+00    1.451E-02    2.638E+00    6.733E-03
  0.662      3.628E+00    1.090E-02    3.647E+00    1.570E-02    3.663E+00    1.616E-02    3.766E+00    1.685E-02    3.704E+00    1.719E-02    3.323E+00    1.648E-02    2.822E+00    1.511E-02    2.896E+00    1.084E-02
   0.8       4.264E+00    1.390E-02    4.282E+00    1.558E-02    4.327E+00    1.569E-02    4.393E+00    2.241E-02    4.369E+00    1.588E-02    3.975E+00    1.515E-02    3.362E+00    1.961E-02    3.461E+00    9.039E-03
    1        5.057E+00    1.673E-02    5.085E+00    1.877E-02    5.142E+00    1.893E-02    5.275E+00    2.726E-02    5.207E+00    1.922E-02    4.739E+00    1.836E-02    4.154E+00    2.429E-02    4.196E+00    1.107E-02
  1.117      5.500E+00    1.707E-02    5.546E+00    2.474E-02    5.563E+00    2.546E-02    5.647E+00    2.658E-02    5.639E+00    2.739E-02    5.240E+00    2.687E-02    4.548E+00    2.488E-02    4.631E+00    1.776E-02
   1.2       5.835E+00    1.930E-02    5.845E+00    2.162E-02    5.864E+00    2.174E-02    5.983E+00    3.134E-02    5.950E+00    2.222E-02    5.510E+00    2.146E-02    4.847E+00    2.836E-02    4.867E+00    1.288E-02
   1.3       6.074E+00    2.261E-02    6.140E+00    2.281E-02    6.165E+00    2.299E-02    6.352E+00    3.335E-02    6.296E+00    2.352E-02    5.849E+00    2.282E-02    5.171E+00    3.022E-02    5.182E+00    1.368E-02
   1.33      6.165E+00    1.925E-02    6.258E+00    2.795E-02    6.257E+00    2.879E-02    6.400E+00    3.029E-02    6.451E+00    3.136E-02    6.012E+00    3.081E-02    5.201E+00    2.851E-02    5.253E+00    2.020E-02
   1.5       6.590E+00    2.211E-02    6.630E+00    2.482E-02    6.710E+00    2.513E-02    6.879E+00    3.640E-02    6.905E+00    2.597E-02    6.493E+00    2.526E-02    5.752E+00    3.366E-02    5.757E+00    1.519E-02
   1.7       6.921E+00    2.340E-02    6.927E+00    2.626E-02    7.084E+00    2.680E-02    7.255E+00    3.867E-02    7.396E+00    2.795E-02    7.102E+00    2.754E-02    6.418E+00    3.698E-02    6.200E+00    1.636E-02
    2        7.045E+00    2.443E-02    7.162E+00    2.763E-02    7.286E+00    2.821E-02    7.657E+00    4.146E-02    7.920E+00    3.020E-02    7.776E+00    3.014E-02    7.174E+00    4.099E-02    6.747E+00    1.783E-02
   2.4       6.844E+00    2.733E-02    6.915E+00    2.768E-02    7.243E+00    2.870E-02    7.840E+00    4.321E-02    8.467E+00    3.238E-02    8.644E+00    3.317E-02    8.070E+00    4.520E-02    7.315E+00    1.925E-02
    3        6.349E+00    2.362E-02    6.492E+00    2.691E-02    6.918E+00    2.835E-02    7.868E+00    4.416E-02    8.995E+00    3.452E-02    9.607E+00    3.630E-02    9.275E+00    5.049E-02    7.860E+00    2.062E-02
    4        5.624E+00    2.210E-02    5.846E+00    2.544E-02    6.427E+00    2.739E-02    7.674E+00    4.441E-02    9.641E+00    3.688E-02    1.094E+01    4.012E-02    1.097E+01    5.690E-02    8.626E+00    2.230E-02
    5        5.129E+00    2.106E-02    5.350E+00    2.433E-02    6.080E+00    2.699E-02    7.676E+00    4.513E-02    1.014E+01    3.840E-02    1.221E+01    4.348E-02    1.261E+01    6.258E-02    9.355E+00    2.372E-02
    6        4.822E+00    2.052E-02    5.045E+00    2.381E-02    5.869E+00    2.670E-02    7.597E+00    4.545E-02    1.071E+01    4.021E-02    1.342E+01    4.622E-02    1.404E+01    6.717E-02    9.994E+00    2.488E-02
  6.129      4.795E+00    1.917E-02    5.061E+00    2.872E-02    5.762E+00    3.273E-02    7.617E+00    4.095E-02    1.076E+01    5.263E-02    1.336E+01    6.125E-02    1.428E+01    6.351E-02    1.011E+01    3.672E-02
    8        4.424E+00    1.982E-02    4.667E+00    2.322E-02    5.516E+00    2.638E-02    7.467E+00    4.609E-02    1.156E+01    4.269E-02    1.557E+01    5.115E-02    1.706E+01    7.609E-02    1.141E+01    2.712E-02
    10       4.168E+00    1.952E-02    4.376E+00    2.276E-02    5.194E+00    2.585E-02    7.164E+00    4.577E-02    1.221E+01    4.462E-02    1.756E+01    5.518E-02    1.947E+01    8.293E-02    1.270E+01    2.898E-02
    15       3.973E+00    1.320E-02    4.161E+00    1.955E-02    4.776E+00    2.234E-02    6.578E+00    2.859E-02    1.249E+01    4.264E-02    2.081E+01    5.801E-02    2.573E+01    6.504E-02    1.583E+01    4.815E-02
    20       3.943E+00    1.342E-02    4.083E+00    1.981E-02    4.604E+00    2.234E-02    6.146E+00    2.813E-02    1.244E+01    4.347E-02    2.286E+01    6.213E-02    3.088E+01    7.257E-02    1.893E+01    5.345E-02
    30       4.006E+00    1.394E-02    4.118E+00    2.049E-02    4.585E+00    2.295E-02    5.837E+00    2.796E-02    1.192E+01    4.356E-02    2.459E+01    6.651E-02    3.794E+01    8.324E-02    2.447E+01    6.125E-02
    40       4.091E+00    1.436E-02    4.184E+00    2.098E-02    4.676E+00    2.369E-02    5.692E+00    2.821E-02    1.171E+01    4.424E-02    2.546E+01    6.946E-02    4.221E+01    9.020E-02    2.945E+01    6.741E-02
    50       4.159E+00    1.460E-02    4.319E+00    2.161E-02    4.711E+00    2.397E-02    5.705E+00    2.856E-02    1.164E+01    4.460E-02    2.636E+01    7.202E-02    4.529E+01    9.538E-02    3.359E+01    7.240E-02
