# Supplementary material for: COMPILATION OF CONVERSION COEFFICIENTS FOR THE DOSE TO THE LENS OF THE EYE
Source: Radiat Prot Dosimetry. 2016 Aug 19;174(3):348–70. doi: 10.1093/rpd/ncw194 (PMC5423102; doi:10.1093/rpd/ncw194)
Supplement: Supplementary Data [file 2016-06-14-Compilation-of-Eye-lens-Conversion-Coefficients_submitteddat.zip › Photons-nonCPE-complete-lens-maximum-left_right.txt]

Photons nonCPAbsorbed dose per fluence
Maximum of both eyes; complete lens
  Energy        000°       u(000°)        015°       u(015°)        030°       u(030°)        045°       u(045°)        060°       u(060°)        075°       u(075°)        090°       u(090°)        ROT        u(ROT )
   MeV       pGy * cm²    pGy * cm²    pGy * cm²    pGy * cm²    pGy * cm²    pGy * cm²    pGy * cm²    pGy * cm²    pGy * cm²    pGy * cm²    pGy * cm²    pGy * cm²    pGy * cm²    pGy * cm²    pGy * cm²    pGy * cm²
  0.005      8.605E-06    5.036E-07    1.625E-05    9.927E-07    3.469E-05    1.491E-06    3.293E-05    1.494E-06    1.346E-05    9.788E-07    1.660E-06    1.562E-07    6.897E-08    1.006E-08    8.854E-06    1.678E-06
  0.006      1.999E-03    4.012E-05    2.444E-03    4.960E-05    2.973E-03    5.469E-05    2.854E-03    7.578E-05    1.481E-03    3.861E-05    4.077E-04    2.026E-05    4.262E-05    2.739E-06    8.746E-04    1.800E-05
  0.007      3.738E-02    1.874E-04    3.556E-02    2.043E-04    3.668E-02    2.075E-04    3.378E-02    2.816E-04    2.018E-02    1.540E-04    7.751E-03    9.540E-05    1.754E-03    6.417E-05    1.239E-02    7.358E-05
  0.008      1.846E-01    4.452E-04    1.717E-01    4.800E-04    1.629E-01    4.675E-04    1.496E-01    6.337E-04    9.809E-02    3.628E-04    4.696E-02    2.510E-04    1.467E-02    1.984E-04    5.806E-02    1.698E-04
  0.009      4.749E-01    7.571E-04    4.412E-01    8.159E-04    4.126E-01    7.890E-04    3.768E-01    1.066E-03    2.662E-01    6.337E-04    1.499E-01    4.756E-04    5.893E-02    4.217E-04    1.502E-01    2.888E-04
   0.01      8.330E-01    1.057E-03    7.776E-01    1.142E-03    7.301E-01    1.106E-03    6.724E-01    1.501E-03    5.071E-01    9.219E-04    3.204E-01    7.328E-04    1.523E-01    7.145E-04    2.738E-01    4.110E-04
  0.011      1.154E+00    1.304E-03    1.102E+00    1.425E-03    1.040E+00    1.384E-03    9.657E-01    1.886E-03    7.715E-01    1.192E-03    5.352E-01    9.931E-04    2.890E-01    1.032E-03    3.980E-01    5.188E-04
  0.013      1.536E+00    1.634E-03    1.519E+00    1.817E-03    1.459E+00    1.781E-03    1.355E+00    2.427E-03    1.194E+00    1.611E-03    9.318E-01    1.423E-03    5.981E-01    1.613E-03    5.796E-01    6.795E-04
  0.015      1.625E+00    1.803E-03    1.628E+00    2.018E-03    1.583E+00    1.990E-03    1.486E+00    2.726E-03    1.375E+00    1.855E-03    1.161E+00    1.705E-03    8.310E-01    2.039E-03    6.575E-01    7.775E-04
  0.017      1.550E+00    1.871E-03    1.572E+00    2.107E-03    1.536E+00    2.083E-03    1.460E+00    2.871E-03    1.390E+00    1.981E-03    1.229E+00    1.863E-03    9.526E-01    2.320E-03    6.659E-01    8.334E-04
   0.02      1.345E+00    1.882E-03    1.373E+00    2.126E-03    1.359E+00    2.115E-03    1.298E+00    2.923E-03    1.271E+00    2.046E-03    1.164E+00    1.958E-03    9.649E-01    2.521E-03    6.193E-01    8.712E-04
  0.024      1.089E+00    2.053E-03    1.109E+00    2.073E-03    1.112E+00    2.075E-03    1.068E+00    2.876E-03    1.059E+00    2.026E-03    9.975E-01    1.967E-03    8.693E-01    2.596E-03    5.354E-01    8.837E-04
   0.03      8.116E-01    1.732E-03    8.350E-01    1.965E-03    8.339E-01    1.963E-03    8.127E-01    2.738E-03    8.132E-01    1.939E-03    7.804E-01    1.901E-03    6.995E-01    2.543E-03    4.342E-01    8.764E-04
   0.04      5.805E-01    1.587E-03    5.926E-01    1.793E-03    6.011E-01    1.806E-03    5.895E-01    2.524E-03    5.924E-01    1.791E-03    5.692E-01    1.756E-03    5.289E-01    2.391E-03    3.365E-01    8.439E-04
   0.05      4.832E-01    1.471E-03    4.939E-01    1.673E-03    5.035E-01    1.696E-03    4.964E-01    2.358E-03    4.946E-01    1.672E-03    4.765E-01    1.640E-03    4.468E-01    2.240E-03    2.946E-01    8.093E-04
   0.06      4.497E-01    1.403E-03    4.594E-01    1.605E-03    4.666E-01    1.597E-03    4.640E-01    2.250E-03    4.612E-01    1.594E-03    4.500E-01    1.568E-03    4.277E-01    2.169E-03    2.849E-01    7.881E-04
   0.07      4.554E-01    1.391E-03    4.627E-01    1.562E-03    4.666E-01    1.574E-03    4.632E-01    2.177E-03    4.614E-01    1.548E-03    4.534E-01    1.531E-03    4.334E-01    2.137E-03    2.935E-01    7.801E-04
   0.08      4.818E-01    1.410E-03    4.835E-01    1.577E-03    4.888E-01    1.579E-03    4.850E-01    2.190E-03    4.900E-01    1.568E-03    4.794E-01    1.550E-03    4.584E-01    2.109E-03    3.146E-01    7.940E-04
   0.1       5.592E-01    1.489E-03    5.620E-01    1.683E-03    5.692E-01    1.704E-03    5.706E-01    2.388E-03    5.703E-01    1.691E-03    5.573E-01    1.649E-03    5.406E-01    2.324E-03    3.756E-01    8.698E-04
   0.12      6.629E-01    1.903E-03    6.656E-01    1.912E-03    6.723E-01    1.946E-03    6.728E-01    2.674E-03    6.707E-01    1.898E-03    6.627E-01    1.887E-03    6.434E-01    2.614E-03    4.519E-01    9.950E-04
   0.15      8.378E-01    2.130E-03    8.402E-01    2.384E-03    8.459E-01    2.406E-03    8.451E-01    3.357E-03    8.450E-01    2.375E-03    8.355E-01    2.350E-03    8.108E-01    3.284E-03    5.796E-01    1.260E-03
   0.2       1.134E+00    2.980E-03    1.147E+00    3.357E-03    1.163E+00    3.379E-03    1.170E+00    4.817E-03    1.147E+00    3.336E-03    1.139E+00    3.324E-03    1.128E+00    4.694E-03    8.096E-01    1.788E-03
   0.24      1.379E+00    4.165E-03    1.382E+00    4.171E-03    1.407E+00    4.211E-03    1.417E+00    5.975E-03    1.391E+00    4.170E-03    1.376E+00    4.144E-03    1.373E+00    5.859E-03    1.003E+00    2.270E-03
   0.3       1.737E+00    4.892E-03    1.748E+00    5.502E-03    1.768E+00    5.521E-03    1.805E+00    7.890E-03    1.751E+00    5.514E-03    1.746E+00    5.482E-03    1.731E+00    7.731E-03    1.284E+00    3.004E-03
   0.4       2.295E+00    6.845E-03    2.319E+00    7.697E-03    2.338E+00    7.742E-03    2.376E+00    1.102E-02    2.349E+00    7.766E-03    2.313E+00    7.690E-03    2.324E+00    1.091E-02    1.754E+00    4.275E-03
   0.5       2.828E+00    8.749E-03    2.836E+00    9.815E-03    2.889E+00    9.906E-03    2.926E+00    1.410E-02    2.904E+00    9.930E-03    2.841E+00    9.834E-03    2.834E+00    1.389E-02    2.216E+00    5.557E-03
  0.511      2.877E+00    8.374E-03    2.880E+00    1.199E-02    2.973E+00    1.257E-02    3.012E+00    1.300E-02    2.985E+00    1.329E-02    2.887E+00    1.326E-02    2.892E+00    1.324E-02    2.255E+00    8.221E-03
   0.6       3.343E+00    1.060E-02    3.362E+00    1.188E-02    3.402E+00    1.195E-02    3.461E+00    1.708E-02    3.413E+00    1.201E-02    3.356E+00    1.194E-02    3.348E+00    1.687E-02    2.638E+00    6.733E-03
  0.662      3.628E+00    1.090E-02    3.647E+00    1.570E-02    3.663E+00    1.616E-02    3.766E+00    1.685E-02    3.704E+00    1.719E-02    3.655E+00    1.742E-02    3.644E+00    1.736E-02    2.896E+00    1.084E-02
   0.8       4.264E+00    1.390E-02    4.282E+00    1.558E-02    4.327E+00    1.569E-02    4.393E+00    2.241E-02    4.369E+00    1.588E-02    4.275E+00    1.579E-02    4.265E+00    2.225E-02    3.461E+00    9.039E-03
    1        5.057E+00    1.673E-02    5.085E+00    1.877E-02    5.142E+00    1.893E-02    5.275E+00    2.726E-02    5.207E+00    1.922E-02    5.076E+00    1.916E-02    5.121E+00    2.724E-02    4.196E+00    1.107E-02
  1.117      5.500E+00    1.707E-02    5.546E+00    2.474E-02    5.563E+00    2.546E-02    5.647E+00    2.658E-02    5.639E+00    2.739E-02    5.561E+00    2.787E-02    5.567E+00    2.794E-02    4.631E+00    1.776E-02
   1.2       5.835E+00    1.930E-02    5.845E+00    2.162E-02    5.864E+00    2.174E-02    5.983E+00    3.134E-02    5.950E+00    2.222E-02    5.824E+00    2.222E-02    5.925E+00    3.180E-02    4.867E+00    1.288E-02
   1.3       6.074E+00    2.261E-02    6.140E+00    2.281E-02    6.165E+00    2.299E-02    6.352E+00    3.335E-02    6.296E+00    2.352E-02    6.148E+00    2.361E-02    6.199E+00    3.345E-02    5.182E+00    1.368E-02
   1.33      6.165E+00    1.925E-02    6.258E+00    2.795E-02    6.257E+00    2.879E-02    6.400E+00    3.029E-02    6.451E+00    3.136E-02    6.289E+00    3.180E-02    6.290E+00    3.184E-02    5.253E+00    2.020E-02
   1.5       6.590E+00    2.211E-02    6.630E+00    2.482E-02    6.710E+00    2.513E-02    6.879E+00    3.640E-02    6.905E+00    2.597E-02    6.735E+00    2.601E-02    6.834E+00    3.712E-02    5.757E+00    1.519E-02
   1.7       6.921E+00    2.340E-02    6.927E+00    2.626E-02    7.084E+00    2.680E-02    7.255E+00    3.867E-02    7.396E+00    2.795E-02    7.233E+00    2.809E-02    7.374E+00    4.018E-02    6.200E+00    1.636E-02
    2        7.045E+00    2.443E-02    7.162E+00    2.763E-02    7.286E+00    2.821E-02    7.657E+00    4.146E-02    7.920E+00    3.020E-02    7.877E+00    3.077E-02    8.050E+00    4.415E-02    6.747E+00    1.783E-02
   2.4       6.844E+00    2.733E-02    6.933E+00    2.777E-02    7.243E+00    2.870E-02    7.840E+00    4.321E-02    8.467E+00    3.238E-02    8.644E+00    3.317E-02    8.737E+00    4.776E-02    7.315E+00    1.925E-02
    3        6.349E+00    2.362E-02    6.492E+00    2.691E-02    6.918E+00    2.835E-02    7.868E+00    4.416E-02    8.995E+00    3.452E-02    9.607E+00    3.630E-02    9.324E+00    5.129E-02    7.860E+00    2.062E-02
    4        5.624E+00    2.210E-02    5.846E+00    2.544E-02    6.427E+00    2.739E-02    7.674E+00    4.441E-02    9.641E+00    3.688E-02    1.094E+01    4.012E-02    1.097E+01    5.690E-02    8.626E+00    2.230E-02
    5        5.129E+00    2.106E-02    5.350E+00    2.433E-02    6.080E+00    2.699E-02    7.676E+00    4.513E-02    1.014E+01    3.840E-02    1.221E+01    4.348E-02    1.261E+01    6.258E-02    9.355E+00    2.372E-02
    6        4.822E+00    2.052E-02    5.045E+00    2.381E-02    5.869E+00    2.670E-02    7.597E+00    4.545E-02    1.071E+01    4.021E-02    1.342E+01    4.622E-02    1.404E+01    6.717E-02    9.994E+00    2.488E-02
  6.129      4.795E+00    1.917E-02    5.061E+00    2.872E-02    5.762E+00    3.273E-02    7.617E+00    4.095E-02    1.076E+01    5.263E-02    1.336E+01    6.125E-02    1.428E+01    6.351E-02    1.011E+01    3.672E-02
    8        4.424E+00    1.982E-02    4.667E+00    2.322E-02    5.516E+00    2.638E-02    7.467E+00    4.609E-02    1.156E+01    4.269E-02    1.557E+01    5.115E-02    1.706E+01    7.609E-02    1.141E+01    2.712E-02
    10       4.168E+00    1.952E-02    4.376E+00    2.276E-02    5.194E+00    2.585E-02    7.164E+00    4.577E-02    1.221E+01    4.462E-02    1.756E+01    5.518E-02    1.947E+01    8.293E-02    1.270E+01    2.898E-02
    15       3.973E+00    1.320E-02    4.161E+00    1.955E-02    4.776E+00    2.234E-02    6.578E+00    2.859E-02    1.249E+01    4.264E-02    2.081E+01    5.801E-02    2.573E+01    6.504E-02    1.583E+01    4.815E-02
    20       3.943E+00    1.342E-02    4.083E+00    1.981E-02    4.604E+00    2.234E-02    6.146E+00    2.813E-02    1.244E+01    4.347E-02    2.286E+01    6.213E-02    3.088E+01    7.257E-02    1.893E+01    5.345E-02
    30       4.006E+00    1.394E-02    4.118E+00    2.049E-02    4.585E+00    2.295E-02    5.837E+00    2.796E-02    1.192E+01    4.356E-02    2.459E+01    6.651E-02    3.794E+01    8.324E-02    2.447E+01    6.125E-02
    40       4.091E+00    1.436E-02    4.184E+00    2.098E-02    4.676E+00    2.369E-02    5.692E+00    2.821E-02    1.171E+01    4.424E-02    2.546E+01    6.946E-02    4.221E+01    9.020E-02    2.945E+01    6.741E-02
    50       4.159E+00    1.460E-02    4.319E+00    2.161E-02    4.711E+00    2.397E-02    5.705E+00    2.856E-02    1.164E+01    4.460E-02    2.636E+01    7.202E-02    4.529E+01    9.538E-02    3.359E+01    7.240E-02
