# Supplementary material for: COMPILATION OF CONVERSION COEFFICIENTS FOR THE DOSE TO THE LENS OF THE EYE
Source: Radiat Prot Dosimetry. 2016 Aug 19;174(3):348–70. doi: 10.1093/rpd/ncw194 (PMC5423102; doi:10.1093/rpd/ncw194)
Supplement: Supplementary Data [file 2016-06-14-Compilation-of-Eye-lens-Conversion-Coefficients_submitteddat.zip › Photons-nonCPE-maximum-left_right_sensitive-cells_complete-lens.txt]

Photons nonCPAbsorbed dose per fluence
Maximum of both eyes and of sensitive cells and complete lens
  Energy        000°       u(000°)        015°       u(015°)        030°       u(030°)        045°       u(045°)        060°       u(060°)        075°       u(075°)        090°       u(090°)        ROT        u(ROT )
   MeV       pGy * cm²    pGy * cm²    pGy * cm²    pGy * cm²    pGy * cm²    pGy * cm²    pGy * cm²    pGy * cm²    pGy * cm²    pGy * cm²    pGy * cm²    pGy * cm²    pGy * cm²    pGy * cm²    pGy * cm²    pGy * cm²
  0.005      4.166E-05    2.678E-06    7.651E-05    5.206E-06    1.536E-04    7.585E-06    1.516E-04    7.749E-06    6.904E-05    5.359E-06    8.410E-06    8.495E-07    3.344E-07    5.354E-08    4.344E-05    9.073E-06
  0.006      7.745E-03    1.909E-04    9.299E-03    2.338E-04    1.059E-02    2.494E-04    1.052E-02    3.516E-04    5.870E-03    1.858E-04    1.735E-03    1.010E-04    1.697E-04    1.321E-05    3.277E-03    8.436E-05
  0.007      1.127E-01    7.864E-04    1.070E-01    8.565E-04    1.051E-01    8.491E-04    9.547E-02    1.144E-03    6.157E-02    6.498E-04    2.483E-02    4.126E-04    5.498E-03    2.745E-04    3.642E-02    3.047E-04
  0.008      4.460E-01    1.672E-03    4.118E-01    1.796E-03    3.768E-01    1.718E-03    3.370E-01    2.298E-03    2.366E-01    1.361E-03    1.217E-01    9.766E-04    3.949E-02    7.867E-04    1.371E-01    6.299E-04
  0.009      9.371E-01    2.570E-03    8.787E-01    2.782E-03    8.000E-01    2.655E-03    7.040E-01    3.522E-03    5.195E-01    2.140E-03    3.183E-01    1.675E-03    1.296E-01    1.511E-03    2.938E-01    9.742E-04
   0.01      1.416E+00    3.330E-03    1.335E+00    3.614E-03    1.230E+00    3.469E-03    1.093E+00    4.625E-03    8.491E-01    2.882E-03    5.735E-01    2.369E-03    2.824E-01    2.351E-03    4.628E-01    1.288E-03
  0.011      1.749E+00    3.879E-03    1.682E+00    4.254E-03    1.567E+00    4.105E-03    1.413E+00    5.513E-03    1.148E+00    3.514E-03    8.448E-01    3.014E-03    4.679E-01    3.172E-03    6.025E-01    1.538E-03
  0.013      2.009E+00    4.514E-03    1.995E+00    5.030E-03    1.894E+00    4.901E-03    1.725E+00    6.615E-03    1.535E+00    4.412E-03    1.234E+00    3.956E-03    8.089E-01    4.529E-03    7.577E-01    1.872E-03
  0.015      1.940E+00    4.757E-03    1.955E+00    5.341E-03    1.889E+00    5.250E-03    1.750E+00    7.144E-03    1.622E+00    4.865E-03    1.410E+00    4.536E-03    1.014E+00    5.439E-03    7.909E-01    2.057E-03
  0.017      1.758E+00    4.810E-03    1.786E+00    5.421E-03    1.744E+00    5.358E-03    1.635E+00    7.336E-03    1.555E+00    5.059E-03    1.400E+00    4.801E-03    1.090E+00    5.989E-03    7.621E-01    2.152E-03
   0.02      1.453E+00    4.721E-03    1.486E+00    5.338E-03    1.478E+00    5.323E-03    1.387E+00    7.291E-03    1.363E+00    5.113E-03    1.265E+00    4.925E-03    1.035E+00    6.298E-03    6.741E-01    2.192E-03
  0.024      1.143E+00    5.077E-03    1.164E+00    5.125E-03    1.165E+00    5.125E-03    1.116E+00    7.090E-03    1.103E+00    4.988E-03    1.041E+00    4.848E-03    9.075E-01    6.397E-03    5.606E-01    2.177E-03
   0.03      8.258E-01    4.215E-03    8.539E-01    4.789E-03    8.445E-01    4.759E-03    8.168E-01    6.617E-03    8.266E-01    4.711E-03    8.021E-01    4.646E-03    7.081E-01    6.164E-03    4.481E-01    2.149E-03
   0.04      5.805E-01    1.587E-03    5.962E-01    4.325E-03    6.034E-01    4.358E-03    5.895E-01    2.524E-03    5.924E-01    1.791E-03    5.737E-01    4.243E-03    5.303E-01    5.760E-03    3.391E-01    2.038E-03
   0.05      4.832E-01    1.471E-03    4.939E-01    1.673E-03    5.035E-01    1.696E-03    4.964E-01    2.358E-03    4.946E-01    1.672E-03    4.778E-01    3.962E-03    4.468E-01    2.240E-03    2.955E-01    1.945E-03
   0.06      4.497E-01    1.403E-03    4.625E-01    3.936E-03    4.693E-01    3.851E-03    4.640E-01    2.250E-03    4.612E-01    1.594E-03    4.500E-01    1.568E-03    4.277E-01    2.169E-03    2.849E-01    7.881E-04
   0.07      4.554E-01    1.391E-03    4.627E-01    1.562E-03    4.666E-01    1.574E-03    4.632E-01    2.177E-03    4.614E-01    1.548E-03    4.534E-01    1.531E-03    4.334E-01    2.137E-03    2.935E-01    7.801E-04
   0.08      4.818E-01    1.410E-03    4.835E-01    1.577E-03    4.889E-01    3.734E-03    4.850E-01    2.190E-03    4.900E-01    1.568E-03    4.802E-01    3.690E-03    4.584E-01    2.109E-03    3.152E-01    1.912E-03
   0.1       5.592E-01    1.489E-03    5.622E-01    4.082E-03    5.692E-01    1.704E-03    5.716E-01    5.919E-03    5.703E-01    1.691E-03    5.573E-01    1.649E-03    5.406E-01    2.324E-03    3.768E-01    2.097E-03
   0.12      6.655E-01    4.495E-03    6.702E-01    4.537E-03    6.723E-01    1.946E-03    6.789E-01    6.482E-03    6.707E-01    1.898E-03    6.627E-01    1.887E-03    6.434E-01    2.614E-03    4.522E-01    2.364E-03
   0.15      8.378E-01    2.130E-03    8.415E-01    5.738E-03    8.459E-01    2.406E-03    8.451E-01    3.357E-03    8.480E-01    5.631E-03    8.380E-01    5.597E-03    8.108E-01    3.284E-03    5.796E-01    1.260E-03
   0.2       1.134E+00    2.980E-03    1.147E+00    3.357E-03    1.169E+00    8.085E-03    1.170E+00    4.817E-03    1.147E+00    7.984E-03    1.139E+00    3.324E-03    1.128E+00    4.694E-03    8.102E-01    4.242E-03
   0.24      1.386E+00    9.873E-03    1.398E+00    9.986E-03    1.407E+00    4.211E-03    1.417E+00    5.975E-03    1.398E+00    9.966E-03    1.384E+00    9.922E-03    1.392E+00    1.409E-02    1.014E+00    5.421E-03
   0.3       1.744E+00    1.150E-02    1.751E+00    1.289E-02    1.773E+00    1.301E-02    1.833E+00    1.872E-02    1.788E+00    1.307E-02    1.746E+00    5.482E-03    1.746E+00    1.845E-02    1.284E+00    3.004E-03
   0.4       2.295E+00    6.845E-03    2.319E+00    7.697E-03    2.338E+00    7.742E-03    2.376E+00    1.102E-02    2.365E+00    1.795E-02    2.315E+00    1.779E-02    2.362E+00    2.555E-02    1.754E+00    4.275E-03
   0.5       2.828E+00    8.749E-03    2.836E+00    9.815E-03    2.889E+00    9.906E-03    2.926E+00    1.410E-02    2.960E+00    2.260E-02    2.841E+00    9.834E-03    2.848E+00    3.158E-02    2.216E+00    5.557E-03
  0.511      2.877E+00    8.374E-03    2.901E+00    2.659E-02    2.973E+00    1.257E-02    3.020E+00    2.906E-02    3.019E+00    2.994E-02    2.887E+00    1.326E-02    2.892E+00    1.324E-02    2.255E+00    8.221E-03
   0.6       3.343E+00    1.060E-02    3.362E+00    1.188E-02    3.402E+00    1.195E-02    3.461E+00    1.708E-02    3.465E+00    2.645E-02    3.356E+00    1.194E-02    3.348E+00    1.687E-02    2.638E+00    6.733E-03
  0.662      3.628E+00    1.090E-02    3.647E+00    1.570E-02    3.663E+00    1.616E-02    3.766E+00    1.685E-02    3.730E+00    3.674E-02    3.655E+00    1.742E-02    3.658E+00    3.739E-02    2.896E+00    1.084E-02
   0.8       4.264E+00    1.390E-02    4.282E+00    1.558E-02    4.327E+00    1.569E-02    4.393E+00    2.241E-02    4.443E+00    3.276E-02    4.275E+00    1.579E-02    4.328E+00    4.614E-02    3.484E+00    1.838E-02
    1        5.057E+00    1.673E-02    5.085E+00    1.877E-02    5.142E+00    1.893E-02    5.275E+00    2.726E-02    5.243E+00    3.722E-02    5.143E+00    3.768E-02    5.121E+00    2.724E-02    4.196E+00    1.107E-02
  1.117      5.500E+00    1.707E-02    5.546E+00    2.474E-02    5.563E+00    2.546E-02    5.647E+00    2.658E-02    5.639E+00    2.739E-02    5.584E+00    5.297E-02    5.567E+00    2.794E-02    4.631E+00    1.776E-02
   1.2       5.835E+00    1.930E-02    5.845E+00    2.162E-02    5.864E+00    2.174E-02    5.983E+00    3.134E-02    5.950E+00    2.222E-02    5.824E+00    2.222E-02    5.925E+00    3.180E-02    4.867E+00    1.288E-02
   1.3       6.074E+00    2.261E-02    6.140E+00    2.281E-02    6.165E+00    2.299E-02    6.352E+00    3.335E-02    6.310E+00    4.274E-02    6.148E+00    2.361E-02    6.265E+00    6.194E-02    5.182E+00    1.368E-02
   1.33      6.165E+00    1.925E-02    6.258E+00    2.795E-02    6.257E+00    2.879E-02    6.400E+00    3.029E-02    6.451E+00    3.136E-02    6.289E+00    3.180E-02    6.379E+00    5.861E-02    5.253E+00    2.020E-02
   1.5       6.590E+00    2.211E-02    6.630E+00    2.482E-02    6.710E+00    2.513E-02    6.879E+00    3.640E-02    6.905E+00    2.597E-02    6.735E+00    2.601E-02    6.834E+00    3.712E-02    5.757E+00    1.519E-02
   1.7       6.921E+00    2.340E-02    6.927E+00    2.626E-02    7.084E+00    2.680E-02    7.255E+00    3.867E-02    7.396E+00    2.795E-02    7.233E+00    2.809E-02    7.374E+00    4.018E-02    6.200E+00    1.636E-02
    2        7.045E+00    2.443E-02    7.162E+00    2.763E-02    7.286E+00    2.821E-02    7.657E+00    4.146E-02    7.920E+00    3.020E-02    7.877E+00    3.077E-02    8.050E+00    4.415E-02    6.747E+00    1.783E-02
   2.4       6.844E+00    2.733E-02    6.933E+00    2.777E-02    7.243E+00    2.870E-02    7.840E+00    4.321E-02    8.467E+00    3.238E-02    8.644E+00    3.317E-02    8.737E+00    4.776E-02    7.315E+00    1.925E-02
    3        6.349E+00    2.362E-02    6.492E+00    2.691E-02    6.918E+00    2.835E-02    7.868E+00    4.416E-02    8.995E+00    3.452E-02    9.607E+00    3.630E-02    9.324E+00    5.129E-02    7.860E+00    2.062E-02
    4        5.624E+00    2.210E-02    5.846E+00    2.544E-02    6.427E+00    2.739E-02    7.674E+00    4.441E-02    9.641E+00    3.688E-02    1.094E+01    4.012E-02    1.097E+01    5.690E-02    8.626E+00    2.230E-02
    5        5.129E+00    2.106E-02    5.350E+00    2.433E-02    6.080E+00    2.699E-02    7.676E+00    4.513E-02    1.014E+01    3.840E-02    1.221E+01    4.348E-02    1.261E+01    6.258E-02    9.355E+00    2.372E-02
    6        4.822E+00    2.052E-02    5.045E+00    2.381E-02    5.869E+00    2.670E-02    7.597E+00    4.545E-02    1.071E+01    4.021E-02    1.342E+01    4.622E-02    1.404E+01    6.717E-02    9.994E+00    2.488E-02
  6.129      4.795E+00    1.917E-02    5.061E+00    2.872E-02    5.762E+00    3.273E-02    7.617E+00    4.095E-02    1.076E+01    5.263E-02    1.336E+01    6.125E-02    1.428E+01    6.351E-02    1.011E+01    3.672E-02
    8        4.424E+00    1.982E-02    4.667E+00    2.322E-02    5.516E+00    2.638E-02    7.467E+00    4.609E-02    1.156E+01    4.269E-02    1.557E+01    5.115E-02    1.706E+01    7.609E-02    1.141E+01    2.712E-02
    10       4.168E+00    1.952E-02    4.376E+00    2.276E-02    5.194E+00    2.585E-02    7.164E+00    4.577E-02    1.221E+01    4.462E-02    1.756E+01    5.518E-02    1.947E+01    8.293E-02    1.270E+01    2.898E-02
    15       3.973E+00    1.320E-02    4.161E+00    1.955E-02    4.776E+00    2.234E-02    6.578E+00    2.859E-02    1.249E+01    4.264E-02    2.081E+01    5.801E-02    2.573E+01    6.504E-02    1.583E+01    4.815E-02
    20       3.943E+00    1.342E-02    4.083E+00    1.981E-02    4.604E+00    2.234E-02    6.146E+00    2.813E-02    1.244E+01    4.347E-02    2.286E+01    6.213E-02    3.088E+01    7.257E-02    1.893E+01    5.345E-02
    30       4.006E+00    1.394E-02    4.118E+00    2.049E-02    4.585E+00    2.295E-02    5.837E+00    2.796E-02    1.192E+01    4.356E-02    2.459E+01    6.651E-02    3.794E+01    8.324E-02    2.447E+01    6.125E-02
    40       4.091E+00    1.436E-02    4.184E+00    2.098E-02    4.676E+00    2.369E-02    5.692E+00    2.821E-02    1.171E+01    4.424E-02    2.546E+01    6.946E-02    4.221E+01    9.020E-02    2.945E+01    6.741E-02
    50       4.159E+00    1.460E-02    4.319E+00    2.161E-02    4.711E+00    2.397E-02    5.705E+00    2.856E-02    1.164E+01    4.460E-02    2.636E+01    7.202E-02    4.529E+01    9.538E-02    3.359E+01    7.240E-02
