# Supplementary material for: COMPILATION OF CONVERSION COEFFICIENTS FOR THE DOSE TO THE LENS OF THE EYE
Source: Radiat Prot Dosimetry. 2016 Aug 19;174(3):348–70. doi: 10.1093/rpd/ncw194 (PMC5423102; doi:10.1093/rpd/ncw194)
Supplement: Supplementary Data [file 2016-06-14-Compilation-of-Eye-lens-Conversion-Coefficients_submitteddat.zip › Positrons_sensitive-cells_right.txt]

Positrons;   Absorbed dose per fluence
Right eye; sensitive part of the lens
  Energy        000°       u(000°)        015°       u(015°)        030°       u(030°)        045°       u(045°)        060°       u(060°)        075°       u(075°)        090°       u(090°)        ROT        u(ROT )
   MeV       pGy * cm²    pGy * cm²    pGy * cm²    pGy * cm²    pGy * cm²    pGy * cm²    pGy * cm²    pGy * cm²    pGy * cm²    pGy * cm²    pGy * cm²    pGy * cm²    pGy * cm²    pGy * cm²    pGy * cm²    pGy * cm²
  0.001      7.433E+00    4.745E-02    6.785E+00    6.395E-02    5.764E+00    5.895E-02    4.402E+00    5.113E-02    2.408E+00    3.800E-02    9.656E-01    2.342E-02    6.964E-01    2.133E-02    3.060E+00    3.823E-02
  0.002      7.165E+00    4.660E-02    6.563E+00    6.318E-02    5.367E+00    5.673E-02    4.110E+00    4.983E-02    2.107E+00    3.540E-02    8.354E-01    2.135E-02    6.471E-01    1.839E-02    2.871E+00    3.656E-02
  0.003      6.993E+00    4.603E-02    6.409E+00    6.214E-02    5.365E+00    5.708E-02    3.946E+00    4.836E-02    2.161E+00    3.579E-02    8.463E-01    2.227E-02    5.933E-01    1.776E-02    2.762E+00    3.481E-02
  0.004      6.881E+00    4.549E-02    6.242E+00    6.152E-02    5.278E+00    5.652E-02    4.004E+00    4.908E-02    2.054E+00    3.521E-02    8.498E-01    2.393E-02    6.104E-01    1.834E-02    2.725E+00    3.460E-02
  0.005      7.025E+00    4.613E-02    6.253E+00    6.162E-02    5.251E+00    5.654E-02    3.967E+00    4.864E-02    2.062E+00    3.491E-02    8.011E-01    2.067E-02    5.935E-01    1.765E-02    2.742E+00    3.572E-02
  0.006      6.971E+00    4.596E-02    6.365E+00    6.193E-02    5.268E+00    5.651E-02    3.825E+00    4.752E-02    2.019E+00    3.434E-02    7.970E-01    2.209E-02    6.079E-01    2.048E-02    2.697E+00    3.408E-02
  0.007      6.851E+00    4.543E-02    6.250E+00    6.156E-02    5.301E+00    5.636E-02    3.887E+00    4.803E-02    1.994E+00    3.418E-02    7.762E-01    2.035E-02    5.768E-01    1.728E-02    2.692E+00    3.659E-02
  0.008      6.924E+00    4.581E-02    6.341E+00    6.224E-02    5.165E+00    5.581E-02    3.997E+00    4.924E-02    1.982E+00    3.436E-02    7.849E-01    2.023E-02    6.264E-01    1.832E-02    2.770E+00    3.552E-02
  0.009      6.843E+00    4.555E-02    6.236E+00    6.133E-02    5.260E+00    5.679E-02    3.917E+00    4.880E-02    1.951E+00    3.387E-02    7.977E-01    2.209E-02    5.739E-01    2.020E-02    2.727E+00    3.664E-02
   0.01      6.869E+00    4.551E-02    6.220E+00    6.099E-02    5.319E+00    5.659E-02    3.810E+00    4.783E-02    2.014E+00    3.412E-02    8.245E-01    2.463E-02    6.414E-01    1.853E-02    2.674E+00    3.377E-02
  0.013      6.777E+00    4.513E-02    6.263E+00    6.141E-02    5.336E+00    5.688E-02    3.825E+00    4.780E-02    2.011E+00    3.531E-02    7.886E-01    2.106E-02    6.030E-01    1.846E-02    2.651E+00    3.368E-02
  0.015      6.878E+00    4.575E-02    6.229E+00    6.149E-02    5.151E+00    5.561E-02    3.889E+00    4.817E-02    1.979E+00    3.416E-02    7.930E-01    2.074E-02    6.139E-01    1.889E-02    2.690E+00    3.477E-02
  0.017      6.957E+00    4.632E-02    6.212E+00    6.095E-02    5.257E+00    5.627E-02    3.852E+00    4.805E-02    1.972E+00    3.375E-02    7.674E-01    2.027E-02    5.753E-01    1.725E-02    2.634E+00    3.448E-02
   0.02      6.795E+00    4.529E-02    6.174E+00    6.074E-02    5.195E+00    5.563E-02    3.952E+00    4.872E-02    1.947E+00    3.367E-02    7.704E-01    2.016E-02    5.905E-01    1.769E-02    2.723E+00    3.460E-02
  0.024      6.926E+00    4.587E-02    6.181E+00    6.121E-02    5.191E+00    5.595E-02    3.866E+00    4.839E-02    1.979E+00    3.402E-02    7.672E-01    2.042E-02    6.224E-01    1.851E-02    2.667E+00    3.395E-02
   0.03      6.945E+00    4.579E-02    6.226E+00    6.111E-02    5.267E+00    5.717E-02    3.797E+00    4.766E-02    1.939E+00    3.341E-02    7.732E-01    2.094E-02    5.734E-01    1.787E-02    2.685E+00    3.605E-02
   0.04      6.945E+00    4.582E-02    6.251E+00    6.124E-02    5.131E+00    5.556E-02    3.812E+00    4.755E-02    1.980E+00    3.395E-02    7.888E-01    2.077E-02    6.129E-01    1.798E-02    2.672E+00    3.388E-02
   0.05      6.874E+00    4.553E-02    6.266E+00    6.232E-02    5.259E+00    5.617E-02    3.881E+00    4.868E-02    2.013E+00    3.419E-02    7.867E-01    2.065E-02    6.302E-01    1.854E-02    2.772E+00    3.492E-02
   0.06      6.908E+00    4.577E-02    6.247E+00    6.231E-02    5.316E+00    5.645E-02    3.798E+00    4.744E-02    1.996E+00    3.443E-02    7.670E-01    2.064E-02    5.671E-01    1.737E-02    2.710E+00    3.448E-02
   0.07      6.993E+00    4.593E-02    6.209E+00    6.134E-02    5.299E+00    5.675E-02    3.925E+00    4.847E-02    1.954E+00    3.353E-02    7.847E-01    2.061E-02    6.038E-01    1.776E-02    2.680E+00    3.631E-02
   0.08      6.964E+00    4.601E-02    6.290E+00    6.187E-02    5.311E+00    5.648E-02    3.903E+00    4.829E-02    1.962E+00    3.367E-02    7.754E-01    2.033E-02    5.842E-01    1.760E-02    2.707E+00    3.726E-02
   0.1       6.970E+00    4.577E-02    6.309E+00    6.204E-02    5.352E+00    5.658E-02    3.941E+00    4.854E-02    2.023E+00    3.428E-02    7.632E-01    2.026E-02    6.039E-01    1.879E-02    2.725E+00    3.481E-02
   0.15      6.943E+00    4.559E-02    6.370E+00    6.174E-02    5.401E+00    5.710E-02    3.845E+00    4.781E-02    2.023E+00    3.456E-02    8.106E-01    2.096E-02    5.980E-01    1.816E-02    2.791E+00    3.693E-02
   0.2       7.134E+00    4.640E-02    6.446E+00    6.443E-02    5.475E+00    5.760E-02    4.021E+00    4.912E-02    2.000E+00    3.390E-02    8.057E-01    2.113E-02    6.077E-01    1.794E-02    2.749E+00    3.539E-02
   0.3       7.292E+00    4.695E-02    6.671E+00    6.343E-02    5.793E+00    5.936E-02    4.183E+00    5.127E-02    2.105E+00    3.514E-02    8.484E-01    2.155E-02    6.218E-01    1.826E-02    2.900E+00    3.648E-02
   0.4       7.601E+00    4.801E-02    6.943E+00    6.496E-02    5.769E+00    5.864E-02    4.317E+00    5.119E-02    2.210E+00    3.619E-02    8.426E-01    2.143E-02    6.472E-01    1.998E-02    2.959E+00    3.835E-02
   0.5       7.913E+00    4.917E-02    7.231E+00    6.633E-02    6.187E+00    6.134E-02    4.556E+00    5.255E-02    2.265E+00    3.686E-02    8.449E-01    2.197E-02    6.294E-01    1.958E-02    3.023E+00    3.683E-02
   0.6       8.443E+00    5.035E-02    7.855E+00    6.874E-02    6.813E+00    6.392E-02    5.216E+00    5.563E-02    2.332E+00    3.713E-02    8.560E-01    2.164E-02    6.477E-01    1.877E-02    3.262E+00    3.889E-02
   0.7       1.711E+01    7.119E-02    1.730E+01    1.017E-01    1.753E+01    1.035E-01    1.506E+01    9.617E-02    3.178E+00    4.386E-02    8.786E-01    2.262E-02    6.626E-01    1.898E-02    6.911E+00    5.528E-02
   0.8       5.955E+01    1.451E-01    5.895E+01    2.053E-01    5.628E+01    2.034E-01    4.826E+01    1.897E-01    8.935E+00    7.763E-02    9.264E-01    2.286E-02    6.716E-01    1.934E-02    2.017E+01    1.017E-01
    1        2.480E+02    3.296E-01    2.360E+02    4.554E-01    2.049E+02    4.265E-01    1.613E+02    3.802E-01    4.832E+01    2.029E-01    1.162E+00    2.689E-02    6.769E-01    1.937E-02    7.283E+01    2.130E-01
   1.25      3.935E+02    1.362E+00    3.791E+02    1.888E+00    3.345E+02    1.784E+00    2.733E+02    1.628E+00    1.004E+02    9.634E-01    1.752E+00    1.143E-01    6.742E-01    5.843E-02    1.210E+02    8.998E-01
   1.5       4.339E+02    1.416E+00    4.238E+02    1.989E+00    3.900E+02    1.931E+00    3.414E+02    1.854E+00    1.335E+02    1.136E+00    2.716E+00    1.497E-01    9.032E-01    6.993E-02    1.450E+02    9.948E-01
   1.75      4.323E+02    1.379E+00    4.229E+02    1.936E+00    4.104E+02    1.970E+00    3.725E+02    1.938E+00    1.553E+02    1.249E+00    3.691E+00    1.797E-01    8.487E-01    7.376E-02    1.539E+02    1.028E+00
    2        4.133E+02    1.291E+00    4.130E+02    1.858E+00    4.052E+02    1.922E+00    3.872E+02    1.987E+00    1.666E+02    1.309E+00    4.954E+00    2.172E-01    9.879E-01    8.854E-02    1.581E+02    1.036E+00
   2.5       3.680E+02    1.107E+00    3.759E+02    1.631E+00    3.830E+02    1.770E+00    3.923E+02    1.966E+00    1.747E+02    1.336E+00    7.203E+00    2.703E-01    9.278E-01    7.273E-02    1.593E+02    1.025E+00
    3        3.412E+02    9.903E-01    3.497E+02    1.474E+00    3.642E+02    1.648E+00    3.870E+02    1.892E+00    1.875E+02    1.393E+00    9.815E+00    3.078E-01    1.120E+00    1.015E-01    1.609E+02    1.039E+00
   3.5       3.220E+02    9.102E-01    3.313E+02    1.368E+00    3.482E+02    1.537E+00    3.766E+02    1.829E+00    1.990E+02    1.429E+00    1.378E+01    3.929E-01    1.197E+00    9.233E-02    1.587E+02    1.025E+00
    4        3.124E+02    8.770E-01    3.240E+02    1.314E+00    3.397E+02    1.478E+00    3.709E+02    1.760E+00    2.108E+02    1.478E+00    1.660E+01    4.148E-01    1.951E+00    1.146E-01    1.585E+02    1.003E+00
    5        3.017E+02    8.331E-01    3.126E+02    1.259E+00    3.362E+02    1.439E+00    3.628E+02    1.684E+00    2.387E+02    1.588E+00    2.667E+01    5.352E-01    6.886E+00    2.634E-01    1.604E+02    1.036E+00
    6        2.969E+02    8.174E-01    3.083E+02    1.236E+00    3.288E+02    1.402E+00    3.679E+02    1.677E+00    2.732E+02    1.704E+00    4.318E+01    6.884E-01    1.739E+01    4.465E-01    1.630E+02    1.042E+00
    7        2.925E+02    8.007E-01    3.043E+02    1.217E+00    3.257E+02    1.387E+00    3.722E+02    1.693E+00    3.128E+02    1.844E+00    6.846E+01    9.053E-01    3.051E+01    6.071E-01    1.692E+02    1.085E+00
    8        2.921E+02    7.992E-01    2.964E+02    1.181E+00    3.206E+02    1.358E+00    3.765E+02    1.707E+00    3.456E+02    1.951E+00    9.846E+01    1.110E+00    4.553E+01    7.472E-01    1.711E+02    1.090E+00
    10       2.887E+02    7.905E-01    2.942E+02    1.171E+00    3.113E+02    1.315E+00    3.677E+02    1.672E+00    4.077E+02    2.159E+00    1.639E+02    1.502E+00    7.394E+01    1.003E+00    1.796E+02    1.122E+00
    15       2.903E+02    1.151E+00    2.907E+02    1.678E+00    2.975E+02    1.863E+00    3.222E+02    2.289E+00    4.389E+02    3.506E+00    2.920E+02    2.178E+00    1.394E+02    1.501E+00    1.941E+02    1.416E+00
    20       2.894E+02    1.144E+00    2.872E+02    1.657E+00    2.941E+02    1.840E+00    3.062E+02    2.146E+00    4.123E+02    3.269E+00    3.553E+02    2.445E+00    2.181E+02    1.969E+00    2.065E+02    1.468E+00
    30       2.902E+02    1.152E+00    2.873E+02    1.663E+00    2.919E+02    1.828E+00    2.976E+02    2.085E+00    3.588E+02    2.854E+00    3.373E+02    2.387E+00    3.022E+02    2.384E+00    2.294E+02    1.586E+00
    40       2.906E+02    1.156E+00    2.944E+02    1.697E+00    2.950E+02    1.829E+00    2.976E+02    2.094E+00    3.372E+02    2.735E+00    3.239E+02    2.325E+00    3.061E+02    2.513E+00    2.574E+02    1.697E+00
    50       2.926E+02    1.153E+00    2.903E+02    1.680E+00    2.954E+02    1.856E+00    2.952E+02    2.084E+00    3.231E+02    2.633E+00    3.233E+02    2.328E+00    3.100E+02    2.600E+00    2.780E+02    1.708E+00
