# Supplementary material for: COMPILATION OF CONVERSION COEFFICIENTS FOR THE DOSE TO THE LENS OF THE EYE
Source: Radiat Prot Dosimetry. 2016 Aug 19;174(3):348–70. doi: 10.1093/rpd/ncw194 (PMC5423102; doi:10.1093/rpd/ncw194)
Supplement: Supplementary Data [file 2016-06-14-Compilation-of-Eye-lens-Conversion-Coefficients_submitteddat.zip › Positrons_sensitive-cells-maximum-left_right.txt]

Positrons;   Absorbed dose per fluence
Maximum of both eyes; sensitive part of the lens
  Energy        000°       u(000°)        015°       u(015°)        030°       u(030°)        045°       u(045°)        060°       u(060°)        075°       u(075°)        090°       u(090°)        ROT        u(ROT )
   MeV       pGy * cm²    pGy * cm²    pGy * cm²    pGy * cm²    pGy * cm²    pGy * cm²    pGy * cm²    pGy * cm²    pGy * cm²    pGy * cm²    pGy * cm²    pGy * cm²    pGy * cm²    pGy * cm²    pGy * cm²    pGy * cm²
  0.001      7.433E+00    4.745E-02    7.939E+00    6.908E-02    7.893E+00    6.862E-02    7.345E+00    6.630E-02    6.134E+00    6.047E-02    4.906E+00    5.419E-02    3.470E+00    4.510E-02    3.060E+00    3.823E-02
  0.002      7.165E+00    4.660E-02    7.467E+00    6.696E-02    7.434E+00    6.698E-02    6.978E+00    6.478E-02    5.876E+00    5.935E-02    4.582E+00    5.219E-02    3.206E+00    4.321E-02    2.871E+00    3.656E-02
  0.003      6.993E+00    4.603E-02    7.261E+00    6.603E-02    7.387E+00    6.649E-02    6.713E+00    6.328E-02    5.614E+00    5.777E-02    4.426E+00    5.111E-02    3.052E+00    4.227E-02    2.762E+00    3.481E-02
  0.004      6.881E+00    4.549E-02    7.343E+00    6.638E-02    7.282E+00    6.623E-02    6.643E+00    6.295E-02    5.699E+00    5.874E-02    4.363E+00    5.089E-02    3.007E+00    4.181E-02    2.725E+00    3.460E-02
  0.005      7.025E+00    4.613E-02    7.172E+00    6.597E-02    7.287E+00    6.625E-02    6.720E+00    6.336E-02    5.674E+00    5.838E-02    4.241E+00    5.014E-02    3.067E+00    4.296E-02    2.742E+00    3.572E-02
  0.006      6.971E+00    4.596E-02    7.179E+00    6.564E-02    7.329E+00    6.673E-02    6.587E+00    6.250E-02    5.538E+00    5.729E-02    4.330E+00    5.057E-02    2.914E+00    4.097E-02    2.697E+00    3.408E-02
  0.007      6.851E+00    4.543E-02    7.313E+00    6.690E-02    7.222E+00    6.582E-02    6.653E+00    6.308E-02    5.584E+00    5.807E-02    4.328E+00    5.058E-02    2.981E+00    4.228E-02    2.692E+00    3.659E-02
  0.008      6.924E+00    4.581E-02    7.306E+00    6.659E-02    7.210E+00    6.576E-02    6.655E+00    6.302E-02    5.509E+00    5.701E-02    4.266E+00    5.003E-02    2.950E+00    4.162E-02    2.770E+00    3.552E-02
  0.009      6.843E+00    4.555E-02    7.299E+00    6.612E-02    7.137E+00    6.525E-02    6.596E+00    6.264E-02    5.567E+00    5.753E-02    4.299E+00    5.052E-02    2.944E+00    4.131E-02    2.727E+00    3.664E-02
   0.01      6.869E+00    4.551E-02    7.258E+00    6.613E-02    7.181E+00    6.569E-02    6.610E+00    6.282E-02    5.519E+00    5.720E-02    4.311E+00    5.057E-02    2.938E+00    4.141E-02    2.674E+00    3.377E-02
  0.013      6.777E+00    4.513E-02    7.318E+00    6.654E-02    7.204E+00    6.559E-02    6.619E+00    6.304E-02    5.527E+00    5.736E-02    4.232E+00    4.992E-02    2.978E+00    4.189E-02    2.651E+00    3.368E-02
  0.015      6.878E+00    4.575E-02    7.290E+00    6.660E-02    7.077E+00    6.509E-02    6.546E+00    6.265E-02    5.648E+00    5.827E-02    4.376E+00    5.074E-02    2.922E+00    4.204E-02    2.690E+00    3.477E-02
  0.017      6.957E+00    4.632E-02    7.194E+00    6.575E-02    7.231E+00    6.606E-02    6.558E+00    6.252E-02    5.545E+00    5.736E-02    4.302E+00    5.066E-02    2.938E+00    4.150E-02    2.634E+00    3.448E-02
   0.02      6.795E+00    4.529E-02    7.131E+00    6.548E-02    7.173E+00    6.553E-02    6.588E+00    6.279E-02    5.494E+00    5.706E-02    4.244E+00    5.025E-02    3.008E+00    4.287E-02    2.723E+00    3.460E-02
  0.024      6.926E+00    4.587E-02    7.219E+00    6.596E-02    7.282E+00    6.661E-02    6.572E+00    6.307E-02    5.595E+00    5.834E-02    4.298E+00    5.059E-02    2.917E+00    4.134E-02    2.667E+00    3.395E-02
   0.03      6.945E+00    4.579E-02    7.180E+00    6.546E-02    7.271E+00    6.655E-02    6.488E+00    6.221E-02    5.594E+00    5.764E-02    4.312E+00    5.041E-02    2.943E+00    4.139E-02    2.685E+00    3.605E-02
   0.04      6.945E+00    4.582E-02    7.155E+00    6.566E-02    7.256E+00    6.598E-02    6.686E+00    6.341E-02    5.615E+00    5.820E-02    4.391E+00    5.076E-02    2.906E+00    4.224E-02    2.672E+00    3.388E-02
   0.05      6.874E+00    4.553E-02    7.200E+00    6.580E-02    7.197E+00    6.536E-02    6.763E+00    6.372E-02    5.550E+00    5.735E-02    4.287E+00    5.023E-02    2.919E+00    4.128E-02    2.772E+00    3.492E-02
   0.06      6.908E+00    4.577E-02    7.044E+00    6.508E-02    7.278E+00    6.599E-02    6.736E+00    6.378E-02    5.606E+00    5.830E-02    4.307E+00    5.028E-02    2.996E+00    4.362E-02    2.710E+00    3.448E-02
   0.07      6.993E+00    4.593E-02    7.172E+00    6.554E-02    7.355E+00    6.662E-02    6.476E+00    6.198E-02    5.523E+00    5.740E-02    4.333E+00    5.071E-02    2.960E+00    4.146E-02    2.680E+00    3.631E-02
   0.08      6.964E+00    4.601E-02    7.203E+00    6.598E-02    7.211E+00    6.571E-02    6.798E+00    6.425E-02    5.610E+00    5.768E-02    4.376E+00    5.123E-02    3.008E+00    4.201E-02    2.707E+00    3.726E-02
   0.1       6.970E+00    4.577E-02    7.430E+00    6.741E-02    7.257E+00    6.624E-02    6.708E+00    6.363E-02    5.572E+00    5.749E-02    4.254E+00    5.004E-02    3.004E+00    4.180E-02    2.725E+00    3.481E-02
   0.15      6.943E+00    4.559E-02    7.299E+00    6.631E-02    7.302E+00    6.637E-02    6.675E+00    6.324E-02    5.626E+00    5.851E-02    4.235E+00    4.991E-02    2.983E+00    4.187E-02    2.791E+00    3.693E-02
   0.2       7.134E+00    4.640E-02    7.415E+00    6.708E-02    7.595E+00    6.790E-02    6.931E+00    6.429E-02    5.762E+00    5.854E-02    4.432E+00    5.134E-02    2.993E+00    4.170E-02    2.749E+00    3.539E-02
   0.3       7.292E+00    4.695E-02    7.611E+00    6.776E-02    7.663E+00    6.869E-02    6.971E+00    6.474E-02    5.801E+00    5.872E-02    4.498E+00    5.152E-02    3.120E+00    4.292E-02    2.900E+00    3.648E-02
   0.4       7.601E+00    4.801E-02    7.966E+00    6.947E-02    7.710E+00    6.795E-02    7.116E+00    6.563E-02    5.883E+00    5.929E-02    4.701E+00    5.312E-02    3.162E+00    4.366E-02    2.959E+00    3.835E-02
   0.5       7.913E+00    4.917E-02    8.345E+00    7.114E-02    8.111E+00    7.026E-02    7.355E+00    6.638E-02    6.227E+00    6.123E-02    4.698E+00    5.290E-02    3.242E+00    4.364E-02    3.023E+00    3.683E-02
   0.6       8.443E+00    5.035E-02    8.695E+00    7.213E-02    8.855E+00    7.321E-02    8.110E+00    6.961E-02    6.667E+00    6.290E-02    4.983E+00    5.425E-02    3.392E+00    4.453E-02    3.262E+00    3.889E-02
   0.7       1.711E+01    7.119E-02    1.845E+01    1.053E-01    1.954E+01    1.089E-01    1.804E+01    1.051E-01    1.344E+01    9.013E-02    8.332E+00    7.068E-02    4.465E+00    5.228E-02    6.911E+00    5.528E-02
   0.8       5.955E+01    1.451E-01    5.972E+01    2.065E-01    5.861E+01    2.068E-01    5.031E+01    1.922E-01    3.652E+01    1.631E-01    2.146E+01    1.232E-01    9.545E+00    7.973E-02    2.017E+01    1.017E-01
    1        2.480E+02    3.296E-01    2.371E+02    4.559E-01    2.063E+02    4.270E-01    1.640E+02    3.828E-01    1.153E+02    3.207E-01    6.880E+01    2.463E-01    3.182E+01    1.645E-01    7.283E+01    2.130E-01
   1.25      3.935E+02    1.362E+00    3.791E+02    1.888E+00    3.350E+02    1.779E+00    2.771E+02    1.635E+00    2.031E+02    1.413E+00    1.274E+02    1.127E+00    6.182E+01    7.713E-01    1.210E+02    8.998E-01
   1.5       4.339E+02    1.416E+00    4.242E+02    1.990E+00    3.900E+02    1.931E+00    3.414E+02    1.854E+00    2.612E+02    1.644E+00    1.721E+02    1.346E+00    9.221E+01    9.866E-01    1.450E+02    9.948E-01
   1.75      4.323E+02    1.379E+00    4.245E+02    1.957E+00    4.104E+02    1.970E+00    3.725E+02    1.938E+00    3.057E+02    1.821E+00    2.131E+02    1.540E+00    1.198E+02    1.161E+00    1.539E+02    1.028E+00
    2        4.133E+02    1.291E+00    4.130E+02    1.858E+00    4.052E+02    1.922E+00    3.872E+02    1.987E+00    3.351E+02    1.934E+00    2.498E+02    1.712E+00    1.465E+02    1.319E+00    1.581E+02    1.036E+00
   2.5       3.680E+02    1.107E+00    3.759E+02    1.631E+00    3.830E+02    1.770E+00    3.923E+02    1.966E+00    3.681E+02    2.052E+00    3.035E+02    1.951E+00    2.029E+02    1.641E+00    1.593E+02    1.025E+00
    3        3.412E+02    9.903E-01    3.497E+02    1.474E+00    3.642E+02    1.648E+00    3.870E+02    1.892E+00    3.676E+02    2.035E+00    3.370E+02    2.094E+00    2.466E+02    1.855E+00    1.609E+02    1.039E+00
   3.5       3.220E+02    9.102E-01    3.313E+02    1.368E+00    3.482E+02    1.537E+00    3.766E+02    1.829E+00    3.656E+02    2.004E+00    3.533E+02    2.153E+00    2.762E+02    1.995E+00    1.587E+02    1.025E+00
    4        3.124E+02    8.770E-01    3.240E+02    1.314E+00    3.397E+02    1.478E+00    3.709E+02    1.760E+00    3.564E+02    1.951E+00    3.694E+02    2.239E+00    3.031E+02    2.125E+00    1.585E+02    1.003E+00
    5        3.017E+02    8.331E-01    3.126E+02    1.259E+00    3.362E+02    1.439E+00    3.628E+02    1.684E+00    3.340E+02    1.851E+00    3.703E+02    2.263E+00    3.404E+02    2.291E+00    1.604E+02    1.036E+00
    6        2.969E+02    8.174E-01    3.083E+02    1.236E+00    3.288E+02    1.402E+00    3.679E+02    1.677E+00    3.245E+02    1.796E+00    3.573E+02    2.236E+00    3.524E+02    2.344E+00    1.630E+02    1.042E+00
    7        2.925E+02    8.007E-01    3.043E+02    1.217E+00    3.257E+02    1.387E+00    3.722E+02    1.693E+00    3.128E+02    1.844E+00    3.389E+02    2.196E+00    3.638E+02    2.442E+00    1.692E+02    1.085E+00
    8        2.921E+02    7.992E-01    2.964E+02    1.181E+00    3.206E+02    1.358E+00    3.765E+02    1.707E+00    3.456E+02    1.951E+00    3.349E+02    2.215E+00    3.578E+02    2.453E+00    1.711E+02    1.090E+00
    10       2.887E+02    7.905E-01    2.942E+02    1.171E+00    3.113E+02    1.315E+00    3.677E+02    1.672E+00    4.077E+02    2.159E+00    3.231E+02    2.199E+00    3.443E+02    2.503E+00    1.796E+02    1.122E+00
    15       2.903E+02    1.151E+00    2.907E+02    1.678E+00    2.975E+02    1.863E+00    3.222E+02    2.289E+00    4.389E+02    3.506E+00    3.099E+02    2.224E+00    3.230E+02    2.667E+00    1.941E+02    1.416E+00
    20       2.894E+02    1.144E+00    2.911E+02    1.679E+00    2.941E+02    1.840E+00    3.062E+02    2.146E+00    4.123E+02    3.269E+00    3.553E+02    2.445E+00    3.106E+02    2.682E+00    2.065E+02    1.468E+00
    30       2.902E+02    1.152E+00    2.908E+02    1.669E+00    2.919E+02    1.828E+00    2.976E+02    2.085E+00    3.588E+02    2.854E+00    3.373E+02    2.387E+00    3.092E+02    2.748E+00    2.294E+02    1.586E+00
    40       2.906E+02    1.156E+00    2.944E+02    1.697E+00    2.950E+02    1.829E+00    2.976E+02    2.094E+00    3.372E+02    2.735E+00    3.239E+02    2.325E+00    3.061E+02    2.513E+00    2.574E+02    1.697E+00
    50       2.926E+02    1.153E+00    2.914E+02    1.688E+00    2.954E+02    1.856E+00    2.952E+02    2.084E+00    3.231E+02    2.633E+00    3.233E+02    2.328E+00    3.100E+02    2.600E+00    2.780E+02    1.708E+00
