# Supplementary material for: COMPILATION OF CONVERSION COEFFICIENTS FOR THE DOSE TO THE LENS OF THE EYE
Source: Radiat Prot Dosimetry. 2016 Aug 19;174(3):348–70. doi: 10.1093/rpd/ncw194 (PMC5423102; doi:10.1093/rpd/ncw194)
Supplement: Supplementary Data [file 2016-06-14-Compilation-of-Eye-lens-Conversion-Coefficients_submitteddat.zip › Positrons-complete-lens_right.txt]

Positrons;   Absorbed dose per fluence
Right eye; complete lens
  Energy        000°       u(000°)        015°       u(015°)        030°       u(030°)        045°       u(045°)        060°       u(060°)        075°       u(075°)        090°       u(090°)        ROT        u(ROT )
   MeV       pGy * cm²    pGy * cm²    pGy * cm²    pGy * cm²    pGy * cm²    pGy * cm²    pGy * cm²    pGy * cm²    pGy * cm²    pGy * cm²    pGy * cm²    pGy * cm²    pGy * cm²    pGy * cm²    pGy * cm²    pGy * cm²
  0.001      6.789E+00    2.017E-02    6.077E+00    2.694E-02    5.225E+00    2.497E-02    3.941E+00    2.156E-02    2.156E+00    1.588E-02    9.414E-01    1.017E-02    6.962E-01    8.819E-03    2.828E+00    1.591E-02
  0.002      6.473E+00    1.969E-02    5.854E+00    2.643E-02    4.884E+00    2.413E-02    3.672E+00    2.088E-02    1.922E+00    1.502E-02    8.690E-01    9.657E-03    6.393E-01    8.221E-03    2.652E+00    1.576E-02
  0.003      6.320E+00    1.944E-02    5.740E+00    2.626E-02    4.816E+00    2.399E-02    3.540E+00    2.060E-02    1.880E+00    1.470E-02    8.127E-01    9.315E-03    6.191E-01    8.184E-03    2.588E+00    1.539E-02
  0.004      6.289E+00    1.938E-02    5.688E+00    2.612E-02    4.795E+00    2.405E-02    3.504E+00    2.038E-02    1.812E+00    1.455E-02    8.203E-01    9.732E-03    6.256E-01    8.191E-03    2.585E+00    1.545E-02
  0.005      6.305E+00    1.945E-02    5.606E+00    2.585E-02    4.770E+00    2.388E-02    3.466E+00    2.027E-02    1.806E+00    1.438E-02    8.134E-01    9.303E-03    6.163E-01    8.420E-03    2.553E+00    1.527E-02
  0.006      6.262E+00    1.938E-02    5.697E+00    2.616E-02    4.715E+00    2.373E-02    3.460E+00    2.033E-02    1.775E+00    1.424E-02    7.880E-01    9.211E-03    6.188E-01    8.417E-03    2.517E+00    1.478E-02
  0.007      6.271E+00    1.941E-02    5.617E+00    2.594E-02    4.747E+00    2.378E-02    3.488E+00    2.032E-02    1.791E+00    1.434E-02    8.016E-01    9.434E-03    5.946E-01    7.844E-03    2.519E+00    1.505E-02
  0.008      6.255E+00    1.933E-02    5.648E+00    2.600E-02    4.721E+00    2.372E-02    3.451E+00    2.021E-02    1.801E+00    1.442E-02    8.014E-01    9.198E-03    5.964E-01    7.896E-03    2.519E+00    1.508E-02
  0.009      6.251E+00    1.936E-02    5.634E+00    2.593E-02    4.730E+00    2.389E-02    3.444E+00    2.032E-02    1.796E+00    1.439E-02    7.980E-01    9.518E-03    6.041E-01    8.448E-03    2.536E+00    1.515E-02
   0.01      6.255E+00    1.936E-02    5.620E+00    2.591E-02    4.745E+00    2.390E-02    3.412E+00    2.008E-02    1.778E+00    1.432E-02    8.219E-01    9.712E-03    6.190E-01    8.138E-03    2.519E+00    1.473E-02
  0.013      6.251E+00    1.939E-02    5.668E+00    2.604E-02    4.757E+00    2.387E-02    3.439E+00    2.016E-02    1.776E+00    1.437E-02    8.085E-01    9.366E-03    6.034E-01    7.983E-03    2.514E+00    1.468E-02
  0.015      6.238E+00    1.935E-02    5.621E+00    2.595E-02    4.688E+00    2.368E-02    3.434E+00    2.009E-02    1.764E+00    1.420E-02    8.079E-01    9.538E-03    6.102E-01    8.164E-03    2.516E+00    1.494E-02
  0.017      6.230E+00    1.931E-02    5.637E+00    2.597E-02    4.686E+00    2.365E-02    3.446E+00    2.020E-02    1.767E+00    1.419E-02    7.872E-01    9.263E-03    6.107E-01    8.028E-03    2.504E+00    1.472E-02
   0.02      6.228E+00    1.935E-02    5.581E+00    2.584E-02    4.667E+00    2.361E-02    3.426E+00    2.011E-02    1.783E+00    1.436E-02    8.078E-01    9.415E-03    6.025E-01    7.965E-03    2.520E+00    1.515E-02
  0.024      6.265E+00    1.937E-02    5.606E+00    2.596E-02    4.710E+00    2.373E-02    3.432E+00    2.017E-02    1.786E+00    1.440E-02    7.928E-01    9.446E-03    5.973E-01    7.843E-03    2.512E+00    1.488E-02
   0.03      6.256E+00    1.936E-02    5.601E+00    2.595E-02    4.712E+00    2.373E-02    3.424E+00    2.011E-02    1.760E+00    1.431E-02    7.954E-01    9.390E-03    5.985E-01    8.101E-03    2.506E+00    1.508E-02
   0.04      6.265E+00    1.937E-02    5.626E+00    2.589E-02    4.686E+00    2.366E-02    3.414E+00    2.012E-02    1.780E+00    1.429E-02    7.873E-01    9.172E-03    6.131E-01    7.974E-03    2.501E+00    1.495E-02
   0.05      6.290E+00    1.943E-02    5.659E+00    2.612E-02    4.657E+00    2.354E-02    3.449E+00    2.021E-02    1.760E+00    1.432E-02    7.940E-01    9.255E-03    6.095E-01    8.187E-03    2.533E+00    1.517E-02
   0.06      6.259E+00    1.935E-02    5.641E+00    2.605E-02    4.746E+00    2.379E-02    3.424E+00    2.016E-02    1.771E+00    1.433E-02    7.965E-01    9.289E-03    5.944E-01    8.020E-03    2.513E+00    1.508E-02
   0.07      6.285E+00    1.943E-02    5.625E+00    2.593E-02    4.743E+00    2.385E-02    3.455E+00    2.022E-02    1.752E+00    1.415E-02    7.951E-01    9.277E-03    6.100E-01    8.091E-03    2.531E+00    1.537E-02
   0.08      6.258E+00    1.934E-02    5.656E+00    2.613E-02    4.716E+00    2.372E-02    3.439E+00    2.015E-02    1.786E+00    1.434E-02    8.020E-01    9.343E-03    6.145E-01    8.357E-03    2.527E+00    1.519E-02
   0.1       6.300E+00    1.940E-02    5.695E+00    2.614E-02    4.759E+00    2.386E-02    3.450E+00    2.018E-02    1.795E+00    1.442E-02    7.891E-01    9.252E-03    6.010E-01    8.271E-03    2.506E+00    1.468E-02
   0.15      6.364E+00    1.951E-02    5.772E+00    2.623E-02    4.825E+00    2.401E-02    3.486E+00    2.034E-02    1.800E+00    1.446E-02    8.154E-01    9.437E-03    5.930E-01    7.846E-03    2.555E+00    1.560E-02
   0.2       6.426E+00    1.961E-02    5.788E+00    2.648E-02    4.837E+00    2.402E-02    3.563E+00    2.061E-02    1.809E+00    1.441E-02    7.911E-01    9.302E-03    6.061E-01    8.153E-03    2.577E+00    1.520E-02
   0.3       6.565E+00    1.986E-02    5.944E+00    2.668E-02    5.047E+00    2.460E-02    3.648E+00    2.092E-02    1.867E+00    1.473E-02    8.374E-01    9.465E-03    6.201E-01    8.123E-03    2.668E+00    1.542E-02
   0.4       6.762E+00    2.017E-02    6.134E+00    2.734E-02    5.165E+00    2.492E-02    3.782E+00    2.129E-02    1.907E+00    1.486E-02    8.223E-01    9.501E-03    6.472E-01    8.966E-03    2.720E+00    1.593E-02
   0.5       6.978E+00    2.053E-02    6.367E+00    2.778E-02    5.407E+00    2.562E-02    3.990E+00    2.210E-02    1.978E+00    1.524E-02    8.457E-01    9.717E-03    6.401E-01    8.870E-03    2.799E+00    1.610E-02
   0.6       7.308E+00    2.104E-02    6.647E+00    2.842E-02    5.665E+00    2.620E-02    4.248E+00    2.267E-02    2.077E+00    1.583E-02    8.520E-01    9.743E-03    6.603E-01    8.777E-03    2.909E+00    1.627E-02
   0.7       9.185E+00    2.323E-02    8.718E+00    3.197E-02    7.974E+00    3.055E-02    6.304E+00    2.716E-02    2.246E+00    1.646E-02    8.819E-01    1.022E-02    6.765E-01    8.934E-03    3.681E+00    1.794E-02
   0.8       1.893E+01    3.418E-02    1.855E+01    4.815E-02    1.746E+01    4.717E-02    1.457E+01    4.330E-02    3.388E+00    2.015E-02    9.039E-01    1.022E-02    6.917E-01    9.102E-03    6.867E+00    2.496E-02
    1        8.224E+01    8.227E-02    7.915E+01    1.149E-01    7.056E+01    1.101E-01    5.647E+01    9.942E-02    1.389E+01    4.565E-02    1.007E+00    1.108E-02    6.920E-01    8.973E-03    2.529E+01    5.482E-02
   1.25      2.052E+02    5.007E-01    1.984E+02    6.978E-01    1.736E+02    6.567E-01    1.404E+02    5.933E-01    4.153E+01    2.995E-01    1.294E+00    4.276E-02    8.042E-01    3.575E-02    6.241E+01    3.279E-01
   1.5       3.167E+02    7.226E-01    3.074E+02    1.008E+00    2.767E+02    9.570E-01    2.300E+02    8.705E-01    7.455E+01    4.689E-01    1.837E+00    5.801E-02    8.803E-01    3.826E-02    9.914E+01    4.743E-01
   1.75      3.836E+02    8.663E-01    3.770E+02    1.218E+00    3.507E+02    1.177E+00    3.069E+02    1.105E+00    1.034E+02    6.129E-01    2.536E+00    8.062E-02    8.571E-01    3.788E-02    1.270E+02    5.891E-01
    2        4.064E+02    9.209E-01    4.034E+02    1.306E+00    3.867E+02    1.292E+00    3.534E+02    1.252E+00    1.217E+02    7.044E-01    3.489E+00    9.982E-02    8.957E-01    3.533E-02    1.440E+02    6.592E-01
   2.5       3.878E+02    8.842E-01    3.941E+02    1.276E+00    3.972E+02    1.323E+00    3.889E+02    1.358E+00    1.310E+02    7.436E-01    5.594E+00    1.390E-01    9.884E-01    3.996E-02    1.568E+02    7.065E-01
    3        3.595E+02    8.089E-01    3.685E+02    1.181E+00    3.785E+02    1.247E+00    3.963E+02    1.363E+00    1.360E+02    7.480E-01    8.019E+00    1.746E-01    1.162E+00    4.598E-02    1.588E+02    7.048E-01
   3.5       3.377E+02    7.505E-01    3.472E+02    1.098E+00    3.649E+02    1.191E+00    3.845E+02    1.312E+00    1.417E+02    7.566E-01    1.068E+01    2.052E-01    1.299E+00    5.581E-02    1.573E+02    6.948E-01
    4        3.222E+02    7.114E-01    3.362E+02    1.053E+00    3.533E+02    1.146E+00    3.805E+02    1.284E+00    1.496E+02    7.785E-01    1.365E+01    2.390E-01    1.638E+00    5.954E-02    1.582E+02    6.969E-01
    5        3.103E+02    6.783E-01    3.216E+02    1.003E+00    3.423E+02    1.096E+00    3.743E+02    1.248E+00    1.690E+02    8.311E-01    2.211E+01    3.114E-01    5.034E+00    1.294E-01    1.604E+02    7.011E-01
    6        3.046E+02    6.638E-01    3.173E+02    9.872E-01    3.384E+02    1.082E+00    3.803E+02    1.252E+00    1.978E+02    9.104E-01    3.697E+01    4.103E-01    1.362E+01    2.401E-01    1.625E+02    7.087E-01
    7        3.001E+02    6.552E-01    3.123E+02    9.711E-01    3.344E+02    1.073E+00    3.836E+02    1.253E+00    2.319E+02    1.004E+00    5.828E+01    5.262E-01    2.567E+01    3.445E-01    1.674E+02    7.232E-01
    8        2.987E+02    6.508E-01    3.058E+02    9.578E-01    3.324E+02    1.067E+00    3.910E+02    1.269E+00    2.662E+02    1.091E+00    8.463E+01    6.454E-01    4.048E+01    4.492E-01    1.702E+02    7.326E-01
    10       2.962E+02    6.478E-01    3.019E+02    9.440E-01    3.229E+02    1.042E+00    3.882E+02    1.264E+00    3.330E+02    1.254E+00    1.508E+02    8.985E-01    6.385E+01    5.732E-01    1.798E+02    7.651E-01
    15       2.973E+02    9.428E-01    3.007E+02    1.386E+00    3.058E+02    1.507E+00    3.402E+02    1.799E+00    3.940E+02    2.224E+00    2.830E+02    1.312E+00    1.204E+02    8.400E-01    1.943E+02    9.377E-01
    20       2.980E+02    9.471E-01    2.962E+02    1.376E+00    3.010E+02    1.492E+00    3.159E+02    1.704E+00    3.865E+02    2.206E+00    3.583E+02    1.506E+00    1.945E+02    1.092E+00    2.066E+02    9.779E-01
    30       2.989E+02    9.544E-01    2.963E+02    1.382E+00    2.996E+02    1.485E+00    3.075E+02    1.683E+00    3.530E+02    2.092E+00    3.472E+02    1.503E+00    2.872E+02    1.365E+00    2.309E+02    1.056E+00
    40       2.987E+02    9.547E-01    3.026E+02    1.400E+00    3.026E+02    1.499E+00    3.030E+02    1.663E+00    3.396E+02    2.042E+00    3.302E+02    1.477E+00    2.936E+02    1.426E+00    2.598E+02    1.134E+00
    50       3.017E+02    9.626E-01    2.995E+02    1.396E+00    3.021E+02    1.500E+00    3.022E+02    1.664E+00    3.306E+02    2.010E+00    3.226E+02    1.457E+00    3.005E+02    1.470E+00    2.828E+02    1.187E+00
