# Supplementary material for: COMPILATION OF CONVERSION COEFFICIENTS FOR THE DOSE TO THE LENS OF THE EYE
Source: Radiat Prot Dosimetry. 2016 Aug 19;174(3):348–70. doi: 10.1093/rpd/ncw194 (PMC5423102; doi:10.1093/rpd/ncw194)
Supplement: Supplementary Data [file 2016-06-14-Compilation-of-Eye-lens-Conversion-Coefficients_submitteddat.zip › Positrons-complete-lens-maximum-left_right.txt]

Positrons;   Absorbed dose per fluence
Maximum of both eyes; complete lens
  Energy        000°       u(000°)        015°       u(015°)        030°       u(030°)        045°       u(045°)        060°       u(060°)        075°       u(075°)        090°       u(090°)        ROT        u(ROT )
   MeV       pGy * cm²    pGy * cm²    pGy * cm²    pGy * cm²    pGy * cm²    pGy * cm²    pGy * cm²    pGy * cm²    pGy * cm²    pGy * cm²    pGy * cm²    pGy * cm²    pGy * cm²    pGy * cm²    pGy * cm²    pGy * cm²
  0.001      6.789E+00    2.017E-02    7.164E+00    2.921E-02    7.325E+00    2.957E-02    6.780E+00    2.840E-02    5.839E+00    2.625E-02    4.695E+00    2.351E-02    3.399E+00    1.993E-02    2.828E+00    1.591E-02
  0.002      6.473E+00    1.969E-02    6.820E+00    2.854E-02    6.916E+00    2.870E-02    6.442E+00    2.762E-02    5.508E+00    2.557E-02    4.372E+00    2.273E-02    3.106E+00    1.902E-02    2.652E+00    1.576E-02
  0.003      6.320E+00    1.944E-02    6.680E+00    2.827E-02    6.789E+00    2.840E-02    6.301E+00    2.733E-02    5.383E+00    2.530E-02    4.263E+00    2.237E-02    3.008E+00    1.870E-02    2.588E+00    1.539E-02
  0.004      6.289E+00    1.938E-02    6.655E+00    2.814E-02    6.783E+00    2.849E-02    6.267E+00    2.733E-02    5.368E+00    2.526E-02    4.207E+00    2.225E-02    2.948E+00    1.852E-02    2.585E+00    1.545E-02
  0.005      6.305E+00    1.945E-02    6.615E+00    2.811E-02    6.752E+00    2.844E-02    6.270E+00    2.727E-02    5.328E+00    2.514E-02    4.182E+00    2.223E-02    2.940E+00    1.848E-02    2.553E+00    1.527E-02
  0.006      6.262E+00    1.938E-02    6.615E+00    2.806E-02    6.710E+00    2.835E-02    6.255E+00    2.725E-02    5.244E+00    2.487E-02    4.168E+00    2.215E-02    2.882E+00    1.840E-02    2.517E+00    1.478E-02
  0.007      6.271E+00    1.941E-02    6.674E+00    2.836E-02    6.700E+00    2.825E-02    6.235E+00    2.723E-02    5.280E+00    2.501E-02    4.154E+00    2.210E-02    2.905E+00    1.846E-02    2.519E+00    1.505E-02
  0.008      6.255E+00    1.933E-02    6.663E+00    2.822E-02    6.646E+00    2.810E-02    6.233E+00    2.718E-02    5.309E+00    2.504E-02    4.138E+00    2.200E-02    2.925E+00    1.854E-02    2.519E+00    1.508E-02
  0.009      6.251E+00    1.936E-02    6.647E+00    2.816E-02    6.705E+00    2.829E-02    6.226E+00    2.720E-02    5.304E+00    2.503E-02    4.157E+00    2.211E-02    2.892E+00    1.833E-02    2.536E+00    1.515E-02
   0.01      6.255E+00    1.936E-02    6.634E+00    2.817E-02    6.706E+00    2.828E-02    6.177E+00    2.707E-02    5.329E+00    2.515E-02    4.177E+00    2.217E-02    2.863E+00    1.819E-02    2.519E+00    1.473E-02
  0.013      6.251E+00    1.939E-02    6.645E+00    2.821E-02    6.675E+00    2.819E-02    6.232E+00    2.718E-02    5.259E+00    2.491E-02    4.120E+00    2.203E-02    2.888E+00    1.841E-02    2.514E+00    1.468E-02
  0.015      6.238E+00    1.935E-02    6.657E+00    2.825E-02    6.654E+00    2.813E-02    6.194E+00    2.712E-02    5.308E+00    2.504E-02    4.135E+00    2.203E-02    2.889E+00    1.836E-02    2.516E+00    1.494E-02
  0.017      6.230E+00    1.931E-02    6.586E+00    2.802E-02    6.706E+00    2.836E-02    6.199E+00    2.716E-02    5.299E+00    2.501E-02    4.122E+00    2.201E-02    2.912E+00    1.854E-02    2.504E+00    1.472E-02
   0.02      6.228E+00    1.935E-02    6.576E+00    2.797E-02    6.686E+00    2.830E-02    6.184E+00    2.710E-02    5.279E+00    2.497E-02    4.151E+00    2.215E-02    2.917E+00    1.862E-02    2.520E+00    1.515E-02
  0.024      6.265E+00    1.937E-02    6.636E+00    2.822E-02    6.701E+00    2.840E-02    6.210E+00    2.716E-02    5.299E+00    2.506E-02    4.158E+00    2.218E-02    2.880E+00    1.835E-02    2.512E+00    1.488E-02
   0.03      6.256E+00    1.936E-02    6.594E+00    2.812E-02    6.663E+00    2.821E-02    6.187E+00    2.712E-02    5.264E+00    2.491E-02    4.104E+00    2.196E-02    2.881E+00    1.841E-02    2.506E+00    1.508E-02
   0.04      6.265E+00    1.937E-02    6.552E+00    2.800E-02    6.725E+00    2.830E-02    6.192E+00    2.709E-02    5.284E+00    2.502E-02    4.141E+00    2.203E-02    2.847E+00    1.822E-02    2.501E+00    1.495E-02
   0.05      6.290E+00    1.943E-02    6.616E+00    2.811E-02    6.661E+00    2.814E-02    6.224E+00    2.717E-02    5.310E+00    2.503E-02    4.119E+00    2.195E-02    2.889E+00    1.839E-02    2.533E+00    1.517E-02
   0.06      6.259E+00    1.935E-02    6.583E+00    2.804E-02    6.677E+00    2.819E-02    6.281E+00    2.739E-02    5.282E+00    2.501E-02    4.142E+00    2.206E-02    2.882E+00    1.842E-02    2.513E+00    1.508E-02
   0.07      6.285E+00    1.943E-02    6.657E+00    2.818E-02    6.748E+00    2.841E-02    6.178E+00    2.710E-02    5.313E+00    2.506E-02    4.196E+00    2.235E-02    2.909E+00    1.836E-02    2.531E+00    1.537E-02
   0.08      6.258E+00    1.934E-02    6.640E+00    2.819E-02    6.732E+00    2.835E-02    6.264E+00    2.730E-02    5.309E+00    2.500E-02    4.154E+00    2.215E-02    2.907E+00    1.844E-02    2.527E+00    1.519E-02
   0.1       6.300E+00    1.940E-02    6.665E+00    2.826E-02    6.702E+00    2.824E-02    6.268E+00    2.730E-02    5.359E+00    2.518E-02    4.129E+00    2.207E-02    2.897E+00    1.845E-02    2.506E+00    1.468E-02
   0.15      6.364E+00    1.951E-02    6.678E+00    2.817E-02    6.790E+00    2.844E-02    6.282E+00    2.734E-02    5.347E+00    2.521E-02    4.146E+00    2.207E-02    2.927E+00    1.856E-02    2.555E+00    1.560E-02
   0.2       6.426E+00    1.961E-02    6.780E+00    2.850E-02    6.853E+00    2.857E-02    6.425E+00    2.768E-02    5.456E+00    2.543E-02    4.243E+00    2.235E-02    2.939E+00    1.848E-02    2.577E+00    1.520E-02
   0.3       6.565E+00    1.986E-02    6.933E+00    2.886E-02    7.020E+00    2.906E-02    6.460E+00    2.771E-02    5.482E+00    2.544E-02    4.336E+00    2.263E-02    2.982E+00    1.863E-02    2.668E+00    1.542E-02
   0.4       6.762E+00    2.017E-02    7.111E+00    2.924E-02    7.163E+00    2.931E-02    6.574E+00    2.800E-02    5.620E+00    2.587E-02    4.405E+00    2.283E-02    3.070E+00    1.905E-02    2.720E+00    1.593E-02
   0.5       6.978E+00    2.053E-02    7.358E+00    2.983E-02    7.418E+00    2.987E-02    6.754E+00    2.844E-02    5.822E+00    2.637E-02    4.454E+00    2.296E-02    3.164E+00    1.932E-02    2.799E+00    1.610E-02
   0.6       7.308E+00    2.104E-02    7.601E+00    3.026E-02    7.675E+00    3.043E-02    7.040E+00    2.901E-02    5.945E+00    2.662E-02    4.674E+00    2.357E-02    3.245E+00    1.961E-02    2.909E+00    1.627E-02
   0.7       9.185E+00    2.323E-02    9.704E+00    3.380E-02    9.909E+00    3.403E-02    9.152E+00    3.274E-02    7.396E+00    2.949E-02    5.371E+00    2.515E-02    3.507E+00    2.047E-02    3.681E+00    1.794E-02
   0.8       1.893E+01    3.418E-02    1.940E+01    4.914E-02    1.956E+01    4.971E-02    1.726E+01    4.677E-02    1.315E+01    4.067E-02    8.522E+00    3.241E-02    4.684E+00    2.374E-02    6.867E+00    2.496E-02
    1        8.224E+01    8.227E-02    8.016E+01    1.155E-01    7.231E+01    1.109E-01    5.913E+01    1.009E-01    4.202E+01    8.454E-02    2.511E+01    6.401E-02    1.197E+01    4.273E-02    2.529E+01    5.482E-02
   1.25      2.052E+02    5.007E-01    1.994E+02    6.995E-01    1.760E+02    6.602E-01    1.440E+02    5.984E-01    1.025E+02    5.011E-01    6.128E+01    3.780E-01    2.900E+01    2.498E-01    6.241E+01    3.279E-01
   1.5       3.167E+02    7.226E-01    3.074E+02    1.008E+00    2.775E+02    9.565E-01    2.320E+02    8.722E-01    1.700E+02    7.401E-01    1.047E+02    5.665E-01    5.253E+01    3.854E-01    9.914E+01    4.743E-01
   1.75      3.836E+02    8.663E-01    3.770E+02    1.218E+00    3.512E+02    1.179E+00    3.069E+02    1.105E+00    2.347E+02    9.563E-01    1.524E+02    7.561E-01    7.858E+01    5.231E-01    1.270E+02    5.891E-01
    2        4.064E+02    9.209E-01    4.034E+02    1.306E+00    3.875E+02    1.296E+00    3.534E+02    1.252E+00    2.881E+02    1.130E+00    1.976E+02    9.208E-01    1.082E+02    6.613E-01    1.440E+02    6.592E-01
   2.5       3.878E+02    8.842E-01    3.941E+02    1.276E+00    3.972E+02    1.323E+00    3.889E+02    1.358E+00    3.492E+02    1.315E+00    2.662E+02    1.146E+00    1.646E+02    8.831E-01    1.568E+02    7.065E-01
    3        3.595E+02    8.089E-01    3.685E+02    1.181E+00    3.785E+02    1.247E+00    3.963E+02    1.363E+00    3.687E+02    1.364E+00    3.119E+02    1.277E+00    2.117E+02    1.050E+00    1.588E+02    7.048E-01
   3.5       3.377E+02    7.505E-01    3.472E+02    1.098E+00    3.649E+02    1.191E+00    3.845E+02    1.312E+00    3.735E+02    1.369E+00    3.400E+02    1.350E+00    2.479E+02    1.160E+00    1.573E+02    6.948E-01
    4        3.222E+02    7.114E-01    3.362E+02    1.053E+00    3.533E+02    1.146E+00    3.805E+02    1.284E+00    3.683E+02    1.353E+00    3.552E+02    1.385E+00    2.784E+02    1.242E+00    1.582E+02    6.969E-01
    5        3.103E+02    6.783E-01    3.216E+02    1.003E+00    3.423E+02    1.096E+00    3.743E+02    1.248E+00    3.493E+02    1.304E+00    3.651E+02    1.414E+00    3.229E+02    1.349E+00    1.604E+02    7.011E-01
    6        3.046E+02    6.638E-01    3.173E+02    9.872E-01    3.384E+02    1.082E+00    3.803E+02    1.252E+00    3.357E+02    1.267E+00    3.595E+02    1.418E+00    3.476E+02    1.411E+00    1.625E+02    7.087E-01
    7        3.001E+02    6.552E-01    3.123E+02    9.711E-01    3.344E+02    1.073E+00    3.836E+02    1.253E+00    3.252E+02    1.241E+00    3.458E+02    1.402E+00    3.592E+02    1.446E+00    1.674E+02    7.232E-01
    8        2.987E+02    6.508E-01    3.058E+02    9.578E-01    3.324E+02    1.067E+00    3.910E+02    1.269E+00    3.158E+02    1.221E+00    3.384E+02    1.397E+00    3.606E+02    1.466E+00    1.702E+02    7.326E-01
    10       2.962E+02    6.478E-01    3.019E+02    9.440E-01    3.229E+02    1.042E+00    3.882E+02    1.264E+00    3.330E+02    1.254E+00    3.235E+02    1.381E+00    3.445E+02    1.460E+00    1.798E+02    7.651E-01
    15       2.973E+02    9.428E-01    3.007E+02    1.386E+00    3.058E+02    1.507E+00    3.402E+02    1.799E+00    3.940E+02    2.224E+00    3.095E+02    1.404E+00    3.169E+02    1.495E+00    1.943E+02    9.377E-01
    20       2.980E+02    9.471E-01    2.992E+02    1.380E+00    3.010E+02    1.492E+00    3.159E+02    1.704E+00    3.865E+02    2.206E+00    3.583E+02    1.506E+00    3.047E+02    1.495E+00    2.066E+02    9.779E-01
    30       2.989E+02    9.544E-01    2.991E+02    1.388E+00    2.996E+02    1.485E+00    3.075E+02    1.683E+00    3.530E+02    2.092E+00    3.472E+02    1.503E+00    3.032E+02    1.514E+00    2.309E+02    1.056E+00
    40       2.987E+02    9.547E-01    3.026E+02    1.400E+00    3.026E+02    1.499E+00    3.030E+02    1.663E+00    3.396E+02    2.042E+00    3.302E+02    1.477E+00    3.010E+02    1.520E+00    2.598E+02    1.134E+00
    50       3.017E+02    9.626E-01    2.995E+02    1.396E+00    3.032E+02    1.509E+00    3.022E+02    1.664E+00    3.306E+02    2.010E+00    3.226E+02    1.457E+00    3.026E+02    1.526E+00    2.828E+02    1.187E+00
